# Supplementary material for: Genome-Wide Identification and Expression Analysis of the Trehalose-6-phosphate Synthase and Trehalose-6-phosphate Phosphatase Gene Families in Rose (Rosa hybrida cv ‘Carola’) under Different Light Conditions
Source: Plants (Basel). 2023 Dec 31;13(1):114. doi: 10.3390/plants13010114 (PMC10780518; doi:10.3390/plants13010114)
Supplement: Supplementary file 1 [file plants-13-00114-s001.zip]

Archive with 1 entries (1 files):
- plants-2759482-Supplementary Tables.xlsx
