# Supplementary material for: Genome-Wide Identification and Expression Analysis of the Trehalose-6-phosphate Synthase and Trehalose-6-phosphate Phosphatase Gene Families in Rose (Rosa hybrida cv ‘Carola’) under Different Light Conditions
Source: Plants (Basel). 2023 Dec 31;13(1):114. doi: 10.3390/plants13010114 (PMC10780518; doi:10.3390/plants13010114)
Supplement: Supplementary file 1 [file plants-13-00114-s001.zip › plants-2759482-Supplementary Tables.xlsx]

## Sheet: Table S1
TableS1. The detailed information of TPS/TPP gene family in Rosa hybrida ‘Carola’
Protein	Sequence ID	Chr	CDS(bp)	Deduced Polypeptide						Predicted Subcellular Location
				length(aa)	MW（kDa)	pI	Instability Index	Aliphatic Index	Grand Average of Hydropathicity
RhTPS1a	RcHm_v2.0_Chr5g0012561	5	2934	977	109.54	6.03	46.63	89.39	-0.29	Cytoplasm
RhTPS1b	RcHm_v2.0_Chr5g0029381	5	2793	930	105.29	6.23	46.44	86.06	-0.391	Cytoplasm. Mitochondrion.
RhTPS5	RcHm_v2.0_Chr7g0210321	7	2586	861	97.3	5.71	45.88	92.13	-0.164	Cytoplasm
RhTPS6	RcHm_v2.0_Chr4g0442641	4	2565	854	96.75	5.84	44.55	92.19	-0.184	Cytoplasm
RhTPS7a	RcHm_v2.0_Chr2g0131021	2	2664	887	101.08	6.18	46.03	83.17	-0.264	Cytoplasm
RhTPS7b	RcHm_v2.0_Chr5g0011801	5	2565	854	96.32	5.87	46.2	85.93	-0.266	Cytoplasm
RhTPS9	RcHm_v2.0_Chr7g0193901	7	2592	863	98.38	6.11	49.32	88.29	-0.224	Cytoplasm
RhTPS10	RcHm_v2.0_Chr4g0444141	4	2601	866	97.48	5.85	50.36	89.78	-0.205	Cytoplasm
RhTPS11	RcHm_v2.0_Chr4g0404641	4	2637	878	99.56	5.89	48.74	89.32	-0.203	Cytoplasm
RhTPPA	RcHm_v2.0_Chr1g0374491	1	1152	383	43.04	8.72	40.77	84.46	-0.348	Cytoplasm
RhTPPC	RcHm_v2.0_Chr2g0172991	2	918	305	34.19	5.29	35.25	70.66	-0.555	Cytoplasm
RhTPPD1	RcHm_v2.0_Chr7g0239531	7	1173	390	43.17	9.16	33.56	85.46	-0.27	Cytoplasm
RhTPPD2	RcHm_v2.0_Chr1g0380201	1	1140	379	42.19	7.71	35.71	83.38	-0.332	Cytoplasm
RhTPPF	RcHm_v2.0_Chr7g0202351	7	1143	380	42.98	8.77	28.54	82.34	-0.474	Cytoplasm
RhTPPH	RcHm_v2.0_Chr3g0455391	3	360	119	13.38	6.72	49.24	73.7	-0.339	Cytoplasm
RhTPPJ	RcHm_v2.0_Chr2g0115021	2	1134	377	42.2	9.11	40.53	83.5	-0.292	Cytoplasm. Mitochondrion.

## Sheet: Table S2
Table S2. The details of the motif of RhTPS proteins
>motif1
FFLHSPFPSSEIYRTLPVREEILRALLNSDLIGFHTFDYARHFLSCCSRM
>motif2
WKQIAEPVMKLYTEATDGSHIESKESALVWHYQDADPDFGSCQAKELLDH
>motif3
KQLRHEKHYRYVSTHDVAYWARSFLQDLERACKDHYRRRCWGIGFGLGFR
>motif4
KCVPTFLPPEJVSKFYHGFCKQQLWPLFHYM
>motif5
MEVINPEDDYVWIHDYHLMVLPTFLRKRF
>motif6
FKGKTVLLGVDDMDIFKGISLKLLAMEQLLEQHPEWRGKVVLVQIANPAR
>motif7
PGYEPIVLIDRPVSFHERVAYYAVAECCLVTAVRDGMNLIPYEYIVCRQG
>motif8
KRGQHIVEVKPQGVSKGLVAEKVLSTMKERGKLPDFVLCIGDDRSDEDMF
>motif9
NSLCSDPKNTVFIVSGRGRDSLSEWFSPCEKLGIAAEHGYFLRWSQBSEW
>motif10
PKKSMLVVSEFIGCSPSLSGAIRVNPWNIDAVADAMNVAITMPEPE

## Sheet: Table S3
Table S3. The details of the motif of RhTPP proteins
>motif1
QGKQIVMFLDYDGTLSPIVEDPDRAFMSDSMRKTVKQLARCFPTAIVSGR
>motif2
KGKQIIMFLDYDGTLSPIVEDPDRAFMSNEMRKAVRAVARYFPTAIVSGR
>motif3
KGKRIVVFLDYDGTLSPIVDDPDRAFMSNEMRAAVREVAKYFPTAVISGR
>motif4
RNKKIAVFLDYDGTLSPIVDDPDRALMSDAMRDAVRNVAKYFPTAIISGR
>motif5
KGKRIALFLDYDGTLSPIVDNPDCAFMSDAMRRAVRRVAKHFPTAIISGR
>motif6
KGKKIVVLLDYDGTLSHIVPDPDQAFMTEAMRSAVDQVANCFPTAIISGR
>motif7
QGKQIVMFLDYDGTLSPIVEDPDRAFMSDSMRKTVKNLASEWKMQRQGER
>motif8
PVYIGDDRTDEDAFKVLRDRGQGFGILVSKIPKETSATYSLQEPAEVMDF
>motif9
PVYIGDDRTDEDAFKVLSDRGQGFGILVSKVPKETNASYSLQEPAEVKDF
>motif10
SIYIGDDRTDEDAFKVLKKKNRGYGILVSPIPKETSAFYSLREPAEVMEF

## Sheet: Table S4
Table S4. Ka-Ks calculation of each pair of syntenic rose TPS and TPP paralogs. Ka, non-synonymous substitution rate; Ks, synonymous substitution
Seq_1	Seq_2	Ka	Ks	Ka/Ks Ratio	DuplicationType
RhTPS7a	RhTPS7b	0.157156	2.17076	0.0723967	Transposed
RhTPPJ	RhTPPD1	0.230466	2.07677	0.110974	Transposed
RhTPS10	RhTPS9	0.14241	1.71204	0.0831816	Transposed
RhTPPA	RhTPPF	0.198559	1.02043	0.194584	Transposed

## Sheet: Table S5
Table S5. The primers list used for qRT-PCR
Gene name	Forward primer	Reverse primer
RhTPS1a	TTGGGAGAAAGCGATCCAGT	CTTCTGAGTCGAGAGGCACT
RhTPS1b	GCAGTGCCAACAAGAACAGA	CGAGAGAACGATCCAGGTGA
RhTPS5	GATGCTCCTTCGTCCGTTTC	TCATCCCAGCTAAAGCACCA
RhTPS6	AAGGCATTTCCTCTCCTGCT	CTTGGCTTCTGTCTCTGGGA
RhTPS7a	GATCGGTCTTTGTGGGAAGC	AGGAAATGGGCTGTGAAGGA
RhTPS7b	CATTAGCCGAGTGTGTGGTG	CTGATGCAGAGTTCCCTTGC
RhTPS9	GAGCACCGGGAAAGATGTTC	TCATGCCATCCCTTACAGCA
RhTPS10	ATGCAGACCCTGACTTTGGA	TCTGGTGGCTTCCCATCATT
RhTPS11	GGCCAACACATTGTGGAAGT	GGCAAGGACGGACTTGATTC
RhTPPA	GCTGGTAGTCATGGGATGGA	CCTTGCCCTGTCTGTCAGTA
RhTPPC	AGACCGAAGCTTCCTACTCG	GGAGCCTTCTTCCATCCACT
RhTPPD1	GATGTCAAAGGCGTGGTTGT	GCCACCGATGAAGAGAACAC
RhTPPD2	CACTAAAGCCCTGTGATGCC	CCGGTAATGCACAGAGATGC
RhTPPF	CATGCTGCTCCAGTTCTCAC	AGCCAACCATTGGACCAAAC
RhTPPH	CAAGCAGTGAAGTGGTGCTT	CAAACATGGCCAAGGCAGAT
RhTPPJ	CTAAGCTCAACGTCCTTAAGGA	TATCTACTGCACGAAGTCACTC
RhActin2	TGAGGCCATTTACGACAT	AGATCACAGGAGCATAGGAG

## Sheet: Table S6
Table S6. The cis-elements analysis of RhTPS promoters by using PlantCare
GeneID	Cis-element	Sequence	Site	Length	Strand	Species	Description
RhTPS10	Box 4	ATTAAT	88	6	+	Petroselinum crispum	part of a conserved DNA module involved in light responsiveness
RhTPS10	Box 4	ATTAAT	253	6	+	Petroselinum crispum	part of a conserved DNA module involved in light responsiveness
RhTPS10	Box 4	ATTAAT	652	6	+	Petroselinum crispum	part of a conserved DNA module involved in light responsiveness
RhTPS10	Box 4	ATTAAT	959	6	+	Petroselinum crispum	part of a conserved DNA module involved in light responsiveness
RhTPS10	Box 4	ATTAAT	970	6	+	Petroselinum crispum	part of a conserved DNA module involved in light responsiveness
RhTPS10	Box 4	ATTAAT	1514	6	-	Petroselinum crispum	part of a conserved DNA module involved in light responsiveness
RhTPS10	ABRE4	CACGTA	573	6	+	Zea mays
RhTPS10	ABRE4	CACGTA	872	6	+	Zea mays
RhTPS10	ABRE4	CACGTA	1809	6	+	Zea mays
RhTPS10	MYC	CATGTG	859	6	+	Arabidopsis thaliana
RhTPS10	MYC	CATTTG	1119	6	+	Arabidopsis thaliana
RhTPS10	MYC	CAATTG	1748	6	-	Arabidopsis thaliana
RhTPS10	W box	TTGACC	82	6	-	Arabidopsis thaliana
RhTPS10	G-Box	CACGTT	693	6	+	Pisum sativum	cis-acting regulatory element involved in light responsiveness
RhTPS10	G-Box	CACGTG	1946	6	-	Pisum sativum	cis-acting regulatory element involved in light responsiveness
RhTPS10	Unnamed__4	CTCC	294	4	-	Petroselinum hortense
RhTPS10	Unnamed__4	CTCC	929	4	+	Petroselinum hortense
RhTPS10	Unnamed__4	CTCC	1368	4	-	Petroselinum hortense
RhTPS10	TATA-box	TATAAAT	112	7	-	Brassica juncea	core promoter element around -30 of transcription start
RhTPS10	TATA-box	TATAAA	113	6	-	Helianthus annuus	core promoter element around -30 of transcription start
RhTPS10	TATA-box	TATAA	114	5	-	Arabidopsis thaliana	core promoter element around -30 of transcription start
RhTPS10	TATA-box	TATA	115	4	+	Arabidopsis thaliana	core promoter element around -30 of transcription start
RhTPS10	TATA-box	TATACA	122	6	-	Helianthus annuus	core promoter element around -30 of transcription start
RhTPS10	TATA-box	TATATA	124	6	+	Arabidopsis thaliana	core promoter element around -30 of transcription start
RhTPS10	TATA-box	ATATAT	125	6	+	Brassica napus	core promoter element around -30 of transcription start
RhTPS10	TATA-box	TATATA	126	6	+	Arabidopsis thaliana	core promoter element around -30 of transcription start
RhTPS10	TATA-box	ATATAA	127	6	+	Brassica oleracea	core promoter element around -30 of transcription start
RhTPS10	TATA-box	TATA	128	4	+	Arabidopsis thaliana	core promoter element around -30 of transcription start
RhTPS10	TATA-box	ATATAA	431	6	+	Brassica oleracea	core promoter element around -30 of transcription start
RhTPS10	TATA-box	TATA	432	4	+	Arabidopsis thaliana	core promoter element around -30 of transcription start
RhTPS10	TATA-box	TATACA	481	6	-	Helianthus annuus	core promoter element around -30 of transcription start
RhTPS10	TATA-box	TATATA	483	6	+	Arabidopsis thaliana	core promoter element around -30 of transcription start
RhTPS10	TATA-box	ATATAT	484	6	+	Brassica napus	core promoter element around -30 of transcription start
RhTPS10	TATA-box	TATA	485	4	+	Arabidopsis thaliana	core promoter element around -30 of transcription start
RhTPS10	TATA-box	ATATAT	496	6	+	Brassica napus	core promoter element around -30 of transcription start
RhTPS10	TATA-box	TATA	497	4	+	Arabidopsis thaliana	core promoter element around -30 of transcription start
RhTPS10	TATA-box	TATA	519	4	+	Arabidopsis thaliana	core promoter element around -30 of transcription start
RhTPS10	TATA-box	TATA	542	4	+	Arabidopsis thaliana	core promoter element around -30 of transcription start
RhTPS10	TATA-box	ATATAT	790	6	+	Brassica napus	core promoter element around -30 of transcription start
RhTPS10	TATA-box	TATA	791	4	+	Arabidopsis thaliana	core promoter element around -30 of transcription start
RhTPS10	TATA-box	ccTATAAAaa	1291	9	+	Arabidopsis thaliana	core promoter element around -30 of transcription start
RhTPS10	TATA-box	TATA	1293	4	-	Arabidopsis thaliana	core promoter element around -30 of transcription start
RhTPS10	TATA-box	TATA	1402	4	-	Arabidopsis thaliana	core promoter element around -30 of transcription start
RhTPS10	TATA-box	TATTTAAA	1634	8	+	Arabidopsis thaliana	core promoter element around -30 of transcription start
RhTPS10	TATA-box	ATATAT	1644	6	-	Brassica napus	core promoter element around -30 of transcription start
RhTPS10	TATA-box	TATA	1645	4	-	Arabidopsis thaliana	core promoter element around -30 of transcription start
RhTPS10	TATA-box	TATA	1670	4	-	Arabidopsis thaliana	core promoter element around -30 of transcription start
RhTPS10	TATA-box	TATTTAAA	1858	8	-	Arabidopsis thaliana	core promoter element around -30 of transcription start
RhTPS10	GT1-motif	GGTTAAT	1492	7	-	Avena sativa	light responsive element
RhTPS10	GT1-motif	GGTTAA	1493	6	-	Arabidopsis thaliana	light responsive element
RhTPS10	ERE	ATTTTAAA	1856	8	+	Nicotiana glutinos
RhTPS10		motif_sequence	97	4	-	organism	short_function
RhTPS10		motif_sequence	775	4	-	organism	short_function
RhTPS10		motif_sequence	953	4	+	organism	short_function
RhTPS10		motif_sequence	966	4	-	organism	short_function
RhTPS10		motif_sequence	986	4	-	organism	short_function
RhTPS10		motif_sequence	1178	4	-	organism	short_function
RhTPS10		motif_sequence	1345	4	-	organism	short_function
RhTPS10		motif_sequence	1629	4	-	organism	short_function
RhTPS10		motif_sequence	1652	4	-	organism	short_function
RhTPS10		motif_sequence	1728	4	-	organism	short_function
RhTPS10		motif_sequence	1740	4	-	organism	short_function
RhTPS10		motif_sequence	1777	4	+	organism	short_function
RhTPS10	MYB	CAACCA	151	6	+	Arabidopsis thaliana
RhTPS10	MYB	CAACCA	210	6	+	Arabidopsis thaliana
RhTPS10	MYB	TAACCA	1000	6	-	Arabidopsis thaliana
RhTPS10	MYB	CAACCA	1249	6	+	Arabidopsis thaliana
RhTPS10	MYB	TAACCA	1494	6	+	Arabidopsis thaliana
RhTPS10	Unnamed__1	CGTGG	572	5	-	Zea mays
RhTPS10	G-box	TACGTG	573	6	-	Arabidopsis thaliana	cis-acting regulatory element involved in light responsiveness
RhTPS10	G-box	TACGTG	872	6	-	Arabidopsis thaliana	cis-acting regulatory element involved in light responsiveness
RhTPS10	G-box	TACGTG	1809	6	-	Arabidopsis thaliana	cis-acting regulatory element involved in light responsiveness
RhTPS10	G-box	CACGTG	1946	6	-	Arabidopsis thaliana	cis-acting regulatory element involved in light responsiveness
RhTPS10	MYB-like sequence	TAACCA	1000	6	-	Arabidopsis thaliana
RhTPS10	MYB-like sequence	TAACCA	1494	6	+	Arabidopsis thaliana
RhTPS10	ABRE	ACGTG	573	5	-	Arabidopsis thaliana	cis-acting element involved in the abscisic acid responsiveness
RhTPS10	ABRE	ACGTG	693	5	-	Arabidopsis thaliana	cis-acting element involved in the abscisic acid responsiveness
RhTPS10	ABRE	ACGTG	872	5	-	Arabidopsis thaliana	cis-acting element involved in the abscisic acid responsiveness
RhTPS10	ABRE	TACGTGTC	1807	8	-	Oryza sativa	cis-acting element involved in the abscisic acid responsiveness
RhTPS10	ABRE	ACGTG	1809	5	-	Arabidopsis thaliana	cis-acting element involved in the abscisic acid responsiveness
RhTPS10	ABRE	CACGTG	1946	6	-	Arabidopsis thaliana	cis-acting element involved in the abscisic acid responsiveness
RhTPS10	ABRE	ACGTG	1947	5	+	Arabidopsis thaliana	cis-acting element involved in the abscisic acid responsiveness
RhTPS10	TGACG-motif	TGACG	1510	5	-	Hordeum vulgare	cis-acting regulatory element involved in the MeJA-responsiveness
RhTPS10	AT~TATA-box	TATATA	124	6	+	Arabidopsis thaliana
RhTPS10	AT~TATA-box	TATATA	126	6	+	Arabidopsis thaliana
RhTPS10	AT~TATA-box	TATATA	483	6	+	Arabidopsis thaliana
RhTPS10	O2-site	GATGACATGG	1057	9	+	Zea mays	cis-acting regulatory element involved in zein metabolism regulation
RhTPS10	as-1	TGACG	1510	5	-	Arabidopsis thaliana
RhTPS10	TC-rich repeats	GTTTTCTTAC	236	9	+	Nicotiana tabacum	cis-acting element involved in defense and stress responsiveness
RhTPS10	AT~ABRE	TACGTGTC	1807	8	-	Arabidopsis thaliana
RhTPS10	CGTCA-motif	CGTCA	1510	5	+	Hordeum vulgare	cis-acting regulatory element involved in the MeJA-responsiveness
RhTPS10	STRE	AGGGG	913	5	+	Arabidopsis thaliana
RhTPS10	STRE	AGGGG	1897	5	+	Arabidopsis thaliana
RhTPS10	STRE	AGGGG	1921	5	+	Arabidopsis thaliana
RhTPS10	CAAT-box	CAAAT	26	5	+	Pisum sativum	common cis-acting element in promoter and enhancer regions
RhTPS10	CAAT-box	CCAAT	62	5	-	Arabidopsis thaliana	common cis-acting element in promoter and enhancer regions
RhTPS10	CAAT-box	CAAAT	74	5	-	Pisum sativum	common cis-acting element in promoter and enhancer regions
RhTPS10	CAAT-box	CAAAT	85	5	+	Pisum sativum	common cis-acting element in promoter and enhancer regions
RhTPS10	CAAT-box	CCAAT	167	5	-	Arabidopsis thaliana	common cis-acting element in promoter and enhancer regions
RhTPS10	CAAT-box	CAAT	259	4	+	Nicotiana glutinosa
RhTPS10	CAAT-box	CAAT	273	4	+	Nicotiana glutinosa
RhTPS10	CAAT-box	CAAAT	324	5	+	Pisum sativum	common cis-acting element in promoter and enhancer regions
RhTPS10	CAAT-box	CAAT	339	4	-	Nicotiana glutinosa
RhTPS10	CAAT-box	CAAT	362	4	+	Nicotiana glutinosa
RhTPS10	CAAT-box	CAAAT	388	5	+	Pisum sativum	common cis-acting element in promoter and enhancer regions
RhTPS10	CAAT-box	CAAT	394	4	+	Nicotiana glutinosa
RhTPS10	CAAT-box	CAAAT	488	5	-	Pisum sativum	common cis-acting element in promoter and enhancer regions
RhTPS10	CAAT-box	CAAAT	578	5	-	Pisum sativum	common cis-acting element in promoter and enhancer regions
RhTPS10	CAAT-box	CAAT	630	4	-	Nicotiana glutinosa
RhTPS10	CAAT-box	CAAT	650	4	+	Nicotiana glutinosa
RhTPS10	CAAT-box	CAAT	667	4	+	Nicotiana glutinosa
RhTPS10	CAAT-box	CAAT	699	4	+	Nicotiana glutinosa
RhTPS10	CAAT-box	CAAT	720	4	+	Nicotiana glutinosa
RhTPS10	CAAT-box	CAAT	832	4	-	Nicotiana glutinosa
RhTPS10	CAAT-box	CAAT	963	4	-	Nicotiana glutinosa
RhTPS10	CAAT-box	CAAT	1013	4	+	Nicotiana glutinosa
RhTPS10	CAAT-box	CAAT	1043	4	-	Nicotiana glutinosa
RhTPS10	CAAT-box	CCAAT	1072	5	-	Arabidopsis thaliana	common cis-acting element in promoter and enhancer regions
RhTPS10	CAAT-box	CAAT	1080	4	-	Nicotiana glutinosa
RhTPS10	CAAT-box	CAAAT	1120	5	-	Pisum sativum	common cis-acting element in promoter and enhancer regions
RhTPS10	CAAT-box	CCAAT	1174	5	-	Arabidopsis thaliana	common cis-acting element in promoter and enhancer regions
RhTPS10	CAAT-box	CCAAT	1252	5	+	Arabidopsis thaliana	common cis-acting element in promoter and enhancer regions
RhTPS10	CAAT-box	CAAT	1253	4	+	Nicotiana glutinosa
RhTPS10	CAAT-box	CAAT	1323	4	+	Nicotiana glutinosa
RhTPS10	CAAT-box	CCAAT	1330	5	-	Arabidopsis thaliana	common cis-acting element in promoter and enhancer regions
RhTPS10	CAAT-box	CAAT	1432	4	+	Nicotiana glutinosa
RhTPS10	CAAT-box	CCAAT	1439	5	-	Arabidopsis thaliana	common cis-acting element in promoter and enhancer regions
RhTPS10	CAAT-box	CAAT	1469	4	-	Nicotiana glutinosa
RhTPS10	CAAT-box	CAAT	1490	4	+	Nicotiana glutinosa
RhTPS10	CAAT-box	CAAT	1539	4	+	Nicotiana glutinosa
RhTPS10	CAAT-box	CAAAT	1568	5	+	Pisum sativum	common cis-acting element in promoter and enhancer regions
RhTPS10	CAAT-box	CAAT	1574	4	+	Nicotiana glutinosa
RhTPS10	CAAT-box	CCAAT	1609	5	-	Arabidopsis thaliana	common cis-acting element in promoter and enhancer regions
RhTPS10	CAAT-box	CCAAT	1648	5	-	Arabidopsis thaliana	common cis-acting element in promoter and enhancer regions
RhTPS10	CAAT-box	CAAT	1656	4	-	Nicotiana glutinosa
RhTPS10	CAAT-box	CAAT	1692	4	+	Nicotiana glutinosa
RhTPS10	CAAT-box	CAAT	1748	4	+	Nicotiana glutinosa
RhTPS10	CAAT-box	CAAT	1750	4	-	Nicotiana glutinosa
RhTPS10	CAAT-box	CAAT	1794	4	+	Nicotiana glutinosa
RhTPS10	CAAT-box	CAAT	1834	4	+	Nicotiana glutinosa
RhTPS10	CAAT-box	CAAT	1839	4	-	Nicotiana glutinosa
RhTPS10	GC-motif	CCCCCG	1818	6	+	Zea mays	enhancer-like element involved in anoxic specific inducibility
RhTPS10	I-box	AAGATAAGGCT	799	10	+	Gossypium hirsutum	part of a light responsive element
RhTPS10	ARE	AAACCA	1111	6	+	Zea mays	cis-acting regulatory element essential for the anaerobic induction
RhTPS10	ARE	AAACCA	1332	6	-	Zea mays	cis-acting regulatory element essential for the anaerobic induction
RhTPS10	ARE	AAACCA	1441	6	-	Zea mays	cis-acting regulatory element essential for the anaerobic induction
RhTPS10	LTR	CCGAAA	1243	6	-	Hordeum vulgare	cis-acting element involved in low-temperature responsiveness
RhTPS10	AE-box	AGAAACTT	372	8	-	Arabidopsis thaliana	part of a module for light response
RhTPS10	AE-box	AGAAACTT	677	8	-	Arabidopsis thaliana	part of a module for light response
RhTPS10	CAT-box	GCCACT	1825	6	+	Arabidopsis thaliana	cis-acting regulatory element related to meristem expression
RhTPS10	HD-Zip 1	CAAT(A/T)ATTG	1834	8.5	-	Arabidopsis thaliana	element involved in differentiation of the palisade mesophyll cells
RhTPS10	TCT-motif	TCTTAC	240	6	+	Arabidopsis thaliana	part of a light responsive element
RhTPS10	TCT-motif	TCTTAC	1284	6	-	Arabidopsis thaliana	part of a light responsive element
RhTPS10	ABRE3a	TACGTG	573	6	-	Zea mays
RhTPS10	ABRE3a	TACGTG	872	6	-	Zea mays
RhTPS10	ABRE3a	TACGTG	1809	6	-	Zea mays
RhTPS11	LTR	CCGAAA	1966	6	-	Hordeum vulgare	cis-acting element involved in low-temperature responsiveness
RhTPS11	DRE core	GCCGAC	928	6	-	Arabidopsis thaliana
RhTPS11	DRE core	GCCGAC	1269	6	-	Arabidopsis thaliana
RhTPS11	DRE core	GCCGAC	1440	6	-	Arabidopsis thaliana
RhTPS11	DRE core	GCCGAC	1615	6	-	Arabidopsis thaliana
RhTPS11	AT~TATA-box	TATATA	666	6	+	Arabidopsis thaliana
RhTPS11	AT~TATA-box	TATATA	763	6	+	Arabidopsis thaliana
RhTPS11	Myb	TAACTG	139	6	-	Arabidopsis thaliana
RhTPS11	as-1	TGACG	497	5	+	Arabidopsis thaliana
RhTPS11	CGTCA-motif	CGTCA	497	5	-	Hordeum vulgare	cis-acting regulatory element involved in the MeJA-responsiveness
RhTPS11	STRE	AGGGG	332	5	+	Arabidopsis thaliana
RhTPS11	CAAT-box	CAAAT	25	5	+	Pisum sativum	common cis-acting element in promoter and enhancer regions
RhTPS11	CAAT-box	CAAAT	65	5	+	Pisum sativum	common cis-acting element in promoter and enhancer regions
RhTPS11	CAAT-box	CAAT	150	4	+	Nicotiana glutinosa
RhTPS11	CAAT-box	CAAT	389	4	+	Nicotiana glutinosa
RhTPS11	CAAT-box	CAAAT	391	5	-	Pisum sativum	common cis-acting element in promoter and enhancer regions
RhTPS11	CAAT-box	CAAAT	409	5	+	Pisum sativum	common cis-acting element in promoter and enhancer regions
RhTPS11	CAAT-box	CAAAT	559	5	+	Pisum sativum	common cis-acting element in promoter and enhancer regions
RhTPS11	CAAT-box	CAAT	562	4	-	Nicotiana glutinosa
RhTPS11	CAAT-box	CAAAT	630	5	+	Pisum sativum	common cis-acting element in promoter and enhancer regions
RhTPS11	CAAT-box	CAAAT	644	5	+	Pisum sativum	common cis-acting element in promoter and enhancer regions
RhTPS11	CAAT-box	CAAAT	728	5	-	Pisum sativum	common cis-acting element in promoter and enhancer regions
RhTPS11	CAAT-box	CAAT	830	4	-	Nicotiana glutinosa
RhTPS11	CAAT-box	CAAAT	918	5	+	Pisum sativum	common cis-acting element in promoter and enhancer regions
RhTPS11	CAAT-box	CAAT	938	4	-	Nicotiana glutinosa
RhTPS11	CAAT-box	CAAAT	965	5	+	Pisum sativum	common cis-acting element in promoter and enhancer regions
RhTPS11	CAAT-box	CAAAT	1088	5	+	Pisum sativum	common cis-acting element in promoter and enhancer regions
RhTPS11	CAAT-box	CAAT	1108	4	-	Nicotiana glutinosa
RhTPS11	CAAT-box	CAAAT	1131	5	+	Pisum sativum	common cis-acting element in promoter and enhancer regions
RhTPS11	CAAT-box	CAAT	1171	4	-	Nicotiana glutinosa
RhTPS11	CAAT-box	CAAAT	1259	5	+	Pisum sativum	common cis-acting element in promoter and enhancer regions
RhTPS11	CAAT-box	CAAT	1279	4	-	Nicotiana glutinosa
RhTPS11	CAAT-box	CAAAT	1302	5	+	Pisum sativum	common cis-acting element in promoter and enhancer regions
RhTPS11	CAAT-box	CAAT	1342	4	-	Nicotiana glutinosa
RhTPS11	CAAT-box	CAAAT	1430	5	+	Pisum sativum	common cis-acting element in promoter and enhancer regions
RhTPS11	CAAT-box	CAAAT	1473	5	+	Pisum sativum	common cis-acting element in promoter and enhancer regions
RhTPS11	CAAT-box	CAAT	1507	4	+	Nicotiana glutinosa
RhTPS11	CAAT-box	CAAAT	1605	5	+	Pisum sativum	common cis-acting element in promoter and enhancer regions
RhTPS11	CAAT-box	CAAT	1625	4	-	Nicotiana glutinosa
RhTPS11	CAAT-box	CAAAT	1648	5	+	Pisum sativum	common cis-acting element in promoter and enhancer regions
RhTPS11	CAAT-box	CAAT	1703	4	+	Nicotiana glutinosa
RhTPS11	CAAT-box	CCAAT	1753	5	+	Arabidopsis thaliana	common cis-acting element in promoter and enhancer regions
RhTPS11	CAAT-box	CAAT	1754	4	+	Nicotiana glutinosa
RhTPS11	CAAT-box	CAAT	1805	4	+	Nicotiana glutinosa
RhTPS11	CAAT-box	CAAAT	1916	5	-	Pisum sativum	common cis-acting element in promoter and enhancer regions
RhTPS11	TCT-motif	TCTTAC	697	6	+	Arabidopsis thaliana	part of a light responsive element
RhTPS11	LAMP-element	CTTTATCA	1235	8	+	Pisum sativum	part of a light responsive element
RhTPS11	LAMP-element	CTTTATCA	1581	8	+	Pisum sativum	part of a light responsive element
RhTPS11	CAT-box	GCCACT	276	6	-	Arabidopsis thaliana	cis-acting regulatory element related to meristem expression
RhTPS11	Myc	TCTCTTA	438	7	-	Arabidopsis thaliana
RhTPS11	Myb-binding site	CAACAG	601	6	+	Nicotiana tabacum
RhTPS11	ATCT-motif	AATCTAATCC	1704	10	+	Pisum sativum	part of a conserved DNA module involved in light responsiveness
RhTPS11	G-Box	CACGTT	872	6	-	Pisum sativum	cis-acting regulatory element involved in light responsiveness
RhTPS11	G-Box	CACGTT	1043	6	-	Pisum sativum	cis-acting regulatory element involved in light responsiveness
RhTPS11	G-Box	CACGTT	1213	6	-	Pisum sativum	cis-acting regulatory element involved in light responsiveness
RhTPS11	G-Box	CACGTT	1384	6	-	Pisum sativum	cis-acting regulatory element involved in light responsiveness
RhTPS11	G-Box	CACGTT	1555	6	-	Pisum sativum	cis-acting regulatory element involved in light responsiveness
RhTPS11	Unnamed__4	CTCC	33	4	-	Petroselinum hortense
RhTPS11	Unnamed__4	CTCC	402	4	+	Petroselinum hortense
RhTPS11	TATA-box	ATATAA	132	6	+	Brassica oleracea	core promoter element around -30 of transcription start
RhTPS11	TATA-box	TATA	133	4	+	Arabidopsis thaliana	core promoter element around -30 of transcription start
RhTPS11	TATA-box	TATAAAA	231	7	-	Pisum sativum	core promoter element around -30 of transcription start
RhTPS11	TATA-box	TATAAA	232	6	-	Helianthus annuus	core promoter element around -30 of transcription start
RhTPS11	TATA-box	TATAA	233	5	-	Arabidopsis thaliana	core promoter element around -30 of transcription start
RhTPS11	TATA-box	TATA	234	4	+	Arabidopsis thaliana	core promoter element around -30 of transcription start
RhTPS11	TATA-box	TACAAAA	362	7	+	Oryza sativa	core promoter element around -30 of transcription start
RhTPS11	TATA-box	TATATA	666	6	+	Arabidopsis thaliana	core promoter element around -30 of transcription start
RhTPS11	TATA-box	TATA	668	4	+	Arabidopsis thaliana	core promoter element around -30 of transcription start
RhTPS11	TATA-box	TACAAAA	670	7	+	Oryza sativa	core promoter element around -30 of transcription start
RhTPS11	TATA-box	TATAAA	704	6	-	Helianthus annuus	core promoter element around -30 of transcription start
RhTPS11	TATA-box	TATAA	705	5	-	Arabidopsis thaliana	core promoter element around -30 of transcription start
RhTPS11	TATA-box	TATA	706	4	+	Arabidopsis thaliana	core promoter element around -30 of transcription start
RhTPS11	TATA-box	ATATAT	745	6	+	Brassica napus	core promoter element around -30 of transcription start
RhTPS11	TATA-box	TATA	746	4	+	Arabidopsis thaliana	core promoter element around -30 of transcription start
RhTPS11	TATA-box	TATAAA	752	6	-	Helianthus annuus	core promoter element around -30 of transcription start
RhTPS11	TATA-box	TATAA	753	5	-	Arabidopsis thaliana	core promoter element around -30 of transcription start
RhTPS11	TATA-box	TATA	754	4	+	Arabidopsis thaliana	core promoter element around -30 of transcription start
RhTPS11	TATA-box	ATTATA	761	6	+	Brassica napus	core promoter element around -30 of transcription start
RhTPS11	TATA-box	TATATAA	762	7	-	Arabidopsis thaliana	core promoter element around -30 of transcription start
RhTPS11	TATA-box	TATATA	763	6	+	Arabidopsis thaliana	core promoter element around -30 of transcription start
RhTPS11	TATA-box	ATATAT	764	6	+	Brassica napus	core promoter element around -30 of transcription start
RhTPS11	TATA-box	TATA	765	4	+	Arabidopsis thaliana	core promoter element around -30 of transcription start
RhTPS11	TATA-box	TATAAAA	771	7	-	Pisum sativum	core promoter element around -30 of transcription start
RhTPS11	TATA-box	TATAAA	772	6	-	Helianthus annuus	core promoter element around -30 of transcription start
RhTPS11	TATA-box	TATAA	773	5	-	Arabidopsis thaliana	core promoter element around -30 of transcription start
RhTPS11	TATA-box	TATA	774	4	+	Arabidopsis thaliana	core promoter element around -30 of transcription start
RhTPS11	TATA-box	ATTATA	921	6	+	Brassica napus	core promoter element around -30 of transcription start
RhTPS11	TATA-box	TATAA	922	5	-	Arabidopsis thaliana	core promoter element around -30 of transcription start
RhTPS11	TATA-box	TATA	923	4	+	Arabidopsis thaliana	core promoter element around -30 of transcription start
RhTPS11	TATA-box	ATTATA	1091	6	+	Brassica napus	core promoter element around -30 of transcription start
RhTPS11	TATA-box	TATAA	1092	5	-	Arabidopsis thaliana	core promoter element around -30 of transcription start
RhTPS11	TATA-box	TATA	1093	4	-	Arabidopsis thaliana	core promoter element around -30 of transcription start
RhTPS11	TATA-box	TATA	1191	4	-	Arabidopsis thaliana	core promoter element around -30 of transcription start
RhTPS11	TATA-box	ATTATA	1262	6	+	Brassica napus	core promoter element around -30 of transcription start
RhTPS11	TATA-box	TATAA	1263	5	-	Arabidopsis thaliana	core promoter element around -30 of transcription start
RhTPS11	TATA-box	TATA	1264	4	-	Arabidopsis thaliana	core promoter element around -30 of transcription start
RhTPS11	TATA-box	ATTATA	1413	6	+	Brassica napus	core promoter element around -30 of transcription start
RhTPS11	TATA-box	TATAA	1414	5	-	Arabidopsis thaliana	core promoter element around -30 of transcription start
RhTPS11	TATA-box	TATA	1415	4	-	Arabidopsis thaliana	core promoter element around -30 of transcription start
RhTPS11	TATA-box	ATTATA	1433	6	+	Brassica napus	core promoter element around -30 of transcription start
RhTPS11	TATA-box	TATAA	1434	5	-	Arabidopsis thaliana	core promoter element around -30 of transcription start
RhTPS11	TATA-box	TATA	1435	4	-	Arabidopsis thaliana	core promoter element around -30 of transcription start
RhTPS11	TATA-box	ccTATAAAaa	1571	9	+	Arabidopsis thaliana	core promoter element around -30 of transcription start
RhTPS11	TATA-box	ATTATA	1608	6	+	Brassica napus	core promoter element around -30 of transcription start
RhTPS11	TATA-box	TATAA	1609	5	-	Arabidopsis thaliana	core promoter element around -30 of transcription start
RhTPS11	TATA-box	TATA	1610	4	-	Arabidopsis thaliana	core promoter element around -30 of transcription start
RhTPS11	TATA-box	ATATAT	1807	6	-	Brassica napus	core promoter element around -30 of transcription start
RhTPS11	TATA-box	TATA	1808	4	-	Arabidopsis thaliana	core promoter element around -30 of transcription start
RhTPS11	TATA-box	ATATAA	1883	6	+	Brassica oleracea	core promoter element around -30 of transcription start
RhTPS11	TATA-box	TATA	1884	4	-	Arabidopsis thaliana	core promoter element around -30 of transcription start
RhTPS11	TATA-box	TATA	1900	4	-	Arabidopsis thaliana	core promoter element around -30 of transcription start
RhTPS11	Box 4	ATTAAT	68	6	+	Petroselinum crispum	part of a conserved DNA module involved in light responsiveness
RhTPS11	Box 4	ATTAAT	343	6	+	Petroselinum crispum	part of a conserved DNA module involved in light responsiveness
RhTPS11	Box 4	ATTAAT	1903	6	-	Petroselinum crispum	part of a conserved DNA module involved in light responsiveness
RhTPS11	MRE	AACCTAA	736	7	-	Petroselinum crispum	MYB binding site involved in light responsiveness
RhTPS11	MYC	CATTTG	644	6	-	Arabidopsis thaliana
RhTPS11	W box	TTGACC	186	6	-	Arabidopsis thaliana
RhTPS11	AAGAA-motif	gGTAAAGAAA	635	9	-	Avena sativa
RhTPS11	AAGAA-motif	GAAAGAA	1718	7	-	Avena sativa
RhTPS11	AAGAA-motif	GAAAGAA	1857	7	+	Avena sativa
RhTPS11	ABRE	ACGTG	873	5	+	Arabidopsis thaliana	cis-acting element involved in the abscisic acid responsiveness
RhTPS11	ABRE	ACGTG	1044	5	+	Arabidopsis thaliana	cis-acting element involved in the abscisic acid responsiveness
RhTPS11	ABRE	ACGTG	1214	5	+	Arabidopsis thaliana	cis-acting element involved in the abscisic acid responsiveness
RhTPS11	ABRE	ACGTG	1385	5	+	Arabidopsis thaliana	cis-acting element involved in the abscisic acid responsiveness
RhTPS11	ABRE	ACGTG	1556	5	+	Arabidopsis thaliana	cis-acting element involved in the abscisic acid responsiveness
RhTPS11	TGACG-motif	TGACG	497	5	+	Hordeum vulgare	cis-acting regulatory element involved in the MeJA-responsiveness
RhTPS11	ERE	ATTTCATA	127	8	+	Nicotiana glutinos
RhTPS11	TATA	TATAAAAT	230	8	-	Arabidopsis thaliana
RhTPS11		motif_sequence	145	4	+	organism	short_function
RhTPS11		motif_sequence	778	4	+	organism	short_function
RhTPS11		motif_sequence	878	4	+	organism	short_function
RhTPS11		motif_sequence	942	4	+	organism	short_function
RhTPS11		motif_sequence	1049	4	+	organism	short_function
RhTPS11		motif_sequence	1112	4	+	organism	short_function
RhTPS11		motif_sequence	1219	4	+	organism	short_function
RhTPS11		motif_sequence	1283	4	+	organism	short_function
RhTPS11		motif_sequence	1390	4	+	organism	short_function
RhTPS11		motif_sequence	1454	4	+	organism	short_function
RhTPS11		motif_sequence	1565	4	+	organism	short_function
RhTPS11	MYB	CAACAG	601	6	+	Arabidopsis thaliana
RhTPS11	MYB	CAACCA	1778	6	+	Arabidopsis thaliana
RhTPS1a	ABRE	ACGTG	1575	5	-	Arabidopsis thaliana	cis-acting element involved in the abscisic acid responsiveness
RhTPS1a	TCT-motif	TCTTAC	178	6	-	Arabidopsis thaliana	part of a light responsive element
RhTPS1a	TCT-motif	TCTTAC	833	6	+	Arabidopsis thaliana	part of a light responsive element
RhTPS1a	MYB-like sequence	TAACCA	481	6	+	Arabidopsis thaliana
RhTPS1a	G-box	CACGAC	922	6	-	Zea mays	cis-acting regulatory element involved in light responsiveness
RhTPS1a	Unnamed__1	CGTGG	391	5	+	Zea mays
RhTPS1a	MYB	CAACCA	393	6	-	Arabidopsis thaliana
RhTPS1a	MYB	TAACCA	481	6	+	Arabidopsis thaliana
RhTPS1a	MYB	CAACAG	504	6	+	Arabidopsis thaliana
RhTPS1a	MYB	CAACCA	893	6	+	Arabidopsis thaliana
RhTPS1a	MYB	CAACCA	1556	6	+	Arabidopsis thaliana
RhTPS1a	Myb-binding site	CAACAG	504	6	+	Nicotiana tabacum
RhTPS1a	Myc	TCTCTTA	1585	7	-	Arabidopsis thaliana
RhTPS1a	Myc	TCTCTTA	1596	7	-	Arabidopsis thaliana
RhTPS1a		motif_sequence	102	4	-	organism	short_function
RhTPS1a		motif_sequence	149	4	+	organism	short_function
RhTPS1a		motif_sequence	435	4	+	organism	short_function
RhTPS1a		motif_sequence	499	4	+	organism	short_function
RhTPS1a		motif_sequence	714	4	-	organism	short_function
RhTPS1a		motif_sequence	788	4	-	organism	short_function
RhTPS1a		motif_sequence	1013	4	+	organism	short_function
RhTPS1a		motif_sequence	1073	4	-	organism	short_function
RhTPS1a		motif_sequence	1617	4	-	organism	short_function
RhTPS1a		motif_sequence	1654	4	-	organism	short_function
RhTPS1a		motif_sequence	1964	4	+	organism	short_function
RhTPS1a		motif_sequence	1995	4	+	organism	short_function
RhTPS1a	AE-box	AGAAACAA	1979	8	+	Arabidopsis thaliana	part of a module for light response
RhTPS1a	3-AF1 binding site	TAAGAGAGGAA	1585	10	+	Solanum tuberosum	light responsive element
RhTPS1a	GT1-motif	GGTTAAT	74	7	+	Avena sativa	light responsive element
RhTPS1a	GT1-motif	GGTTAAT	479	7	-	Avena sativa	light responsive element
RhTPS1a	GT1-motif	GGTTAA	480	6	-	Arabidopsis thaliana	light responsive element
RhTPS1a	TATA-box	ATATAT	21	6	+	Brassica napus	core promoter element around -30 of transcription start
RhTPS1a	TATA-box	TATATA	22	6	+	Arabidopsis thaliana	core promoter element around -30 of transcription start
RhTPS1a	TATA-box	ATATAA	23	6	+	Brassica oleracea	core promoter element around -30 of transcription start
RhTPS1a	TATA-box	TATA	24	4	+	Arabidopsis thaliana	core promoter element around -30 of transcription start
RhTPS1a	TATA-box	TATAA	51	5	-	Arabidopsis thaliana	core promoter element around -30 of transcription start
RhTPS1a	TATA-box	TATA	52	4	+	Arabidopsis thaliana	core promoter element around -30 of transcription start
RhTPS1a	TATA-box	TATA	97	4	+	Arabidopsis thaliana	core promoter element around -30 of transcription start
RhTPS1a	TATA-box	ATATAA	144	6	+	Brassica oleracea	core promoter element around -30 of transcription start
RhTPS1a	TATA-box	TATA	145	4	+	Arabidopsis thaliana	core promoter element around -30 of transcription start
RhTPS1a	TATA-box	TATAAAA	160	7	-	Pisum sativum	core promoter element around -30 of transcription start
RhTPS1a	TATA-box	TATAAA	161	6	-	Helianthus annuus	core promoter element around -30 of transcription start
RhTPS1a	TATA-box	TATAA	162	5	-	Arabidopsis thaliana	core promoter element around -30 of transcription start
RhTPS1a	TATA-box	TATA	163	4	+	Arabidopsis thaliana	core promoter element around -30 of transcription start
RhTPS1a	TATA-box	TATAA	778	5	-	Arabidopsis thaliana	core promoter element around -30 of transcription start
RhTPS1a	TATA-box	TATA	779	4	+	Arabidopsis thaliana	core promoter element around -30 of transcription start
RhTPS1a	TATA-box	ATATAA	852	6	+	Brassica oleracea	core promoter element around -30 of transcription start
RhTPS1a	TATA-box	TATA	853	4	+	Arabidopsis thaliana	core promoter element around -30 of transcription start
RhTPS1a	TATA-box	ATATAA	1008	6	+	Brassica oleracea	core promoter element around -30 of transcription start
RhTPS1a	TATA-box	TATA	1009	4	-	Arabidopsis thaliana	core promoter element around -30 of transcription start
RhTPS1a	TATA-box	TATACA	1028	6	-	Helianthus annuus	core promoter element around -30 of transcription start
RhTPS1a	TATA-box	TATA	1030	4	-	Arabidopsis thaliana	core promoter element around -30 of transcription start
RhTPS1a	TATA-box	ATATAT	1077	6	-	Brassica napus	core promoter element around -30 of transcription start
RhTPS1a	TATA-box	TATA	1078	4	-	Arabidopsis thaliana	core promoter element around -30 of transcription start
RhTPS1a	TATA-box	ATTATA	1081	6	+	Brassica napus	core promoter element around -30 of transcription start
RhTPS1a	TATA-box	TATAA	1082	5	-	Arabidopsis thaliana	core promoter element around -30 of transcription start
RhTPS1a	TATA-box	TATA	1083	4	-	Arabidopsis thaliana	core promoter element around -30 of transcription start
RhTPS1a	TATA-box	TATACA	1102	6	-	Helianthus annuus	core promoter element around -30 of transcription start
RhTPS1a	TATA-box	TATA	1104	4	-	Arabidopsis thaliana	core promoter element around -30 of transcription start
RhTPS1a	TATA-box	TAAAGATT	1177	8	-	Arabidopsis thaliana	core promoter element around -30 of transcription start
RhTPS1a	TATA-box	ATATAA	1306	6	+	Brassica oleracea	core promoter element around -30 of transcription start
RhTPS1a	TATA-box	TATA	1307	4	-	Arabidopsis thaliana	core promoter element around -30 of transcription start
RhTPS1a	TATA-box	TACAAAA	1362	7	+	Oryza sativa	core promoter element around -30 of transcription start
RhTPS1a	TATA-box	TATAA	1499	5	-	Arabidopsis thaliana	core promoter element around -30 of transcription start
RhTPS1a	TATA-box	TATA	1500	4	-	Arabidopsis thaliana	core promoter element around -30 of transcription start
RhTPS1a	TATA-box	TATA	1537	4	-	Arabidopsis thaliana	core promoter element around -30 of transcription start
RhTPS1a	TATA-box	TATAAGAA	1579	8	-	Zea mays	core promoter element around -30 of transcription start
RhTPS1a	TATA-box	TATAA	1582	5	-	Arabidopsis thaliana	core promoter element around -30 of transcription start
RhTPS1a	TATA-box	TATA	1583	4	-	Arabidopsis thaliana	core promoter element around -30 of transcription start
RhTPS1a	TATA-box	TATAAAT	1640	7	-	Brassica juncea	core promoter element around -30 of transcription start
RhTPS1a	TATA-box	TATAAA	1641	6	-	Helianthus annuus	core promoter element around -30 of transcription start
RhTPS1a	TATA-box	TATAA	1642	5	-	Arabidopsis thaliana	core promoter element around -30 of transcription start
RhTPS1a	TATA-box	TATA	1643	4	-	Arabidopsis thaliana	core promoter element around -30 of transcription start
RhTPS1a	TATA-box	TATA	1696	4	-	Arabidopsis thaliana	core promoter element around -30 of transcription start
RhTPS1a	TATA-box	TATATA	1851	6	-	Arabidopsis thaliana	core promoter element around -30 of transcription start
RhTPS1a	TATA-box	ATATAT	1852	6	-	Brassica napus	core promoter element around -30 of transcription start
RhTPS1a	TATA-box	TATATA	1853	6	-	Arabidopsis thaliana	core promoter element around -30 of transcription start
RhTPS1a	TATA-box	TATA	1855	4	-	Arabidopsis thaliana	core promoter element around -30 of transcription start
RhTPS1a	TATA-box	TATAA	1908	5	-	Arabidopsis thaliana	core promoter element around -30 of transcription start
RhTPS1a	TATA-box	TATA	1909	4	-	Arabidopsis thaliana	core promoter element around -30 of transcription start
RhTPS1a	TATA-box	ccTATAAAaa	1915	9	+	Arabidopsis thaliana	core promoter element around -30 of transcription start
RhTPS1a	TATA-box	TATATA	1917	6	-	Arabidopsis thaliana	core promoter element around -30 of transcription start
RhTPS1a	TATA-box	ATATAA	1918	6	+	Brassica oleracea	core promoter element around -30 of transcription start
RhTPS1a	TATA-box	TATA	1919	4	-	Arabidopsis thaliana	core promoter element around -30 of transcription start
RhTPS1a	ARE	AAACCA	212	6	+	Zea mays	cis-acting regulatory element essential for the anaerobic induction
RhTPS1a	ARE	AAACCA	1785	6	-	Zea mays	cis-acting regulatory element essential for the anaerobic induction
RhTPS1a	Unnamed__4	CTCC	437	4	+	Petroselinum hortense
RhTPS1a	Unnamed__4	CTCC	501	4	+	Petroselinum hortense
RhTPS1a	Unnamed__4	CTCC	565	4	+	Petroselinum hortense
RhTPS1a	Unnamed__4	CTCC	788	4	-	Petroselinum hortense
RhTPS1a	Unnamed__4	CTCC	981	4	-	Petroselinum hortense
RhTPS1a	Unnamed__4	CTCC	1015	4	+	Petroselinum hortense
RhTPS1a	Unnamed__4	CTCC	1493	4	-	Petroselinum hortense
RhTPS1a	Unnamed__4	CTCC	1654	4	-	Petroselinum hortense
RhTPS1a	G-Box	CACGTT	1575	6	+	Pisum sativum	cis-acting regulatory element involved in light responsiveness
RhTPS1a	CAAT-box	CAAT	1	4	-	Nicotiana glutinosa
RhTPS1a	CAAT-box	CCAAT	32	5	-	Arabidopsis thaliana	common cis-acting element in promoter and enhancer regions
RhTPS1a	CAAT-box	CAAT	46	4	+	Nicotiana glutinosa
RhTPS1a	CAAT-box	CAAAT	87	5	+	Pisum sativum	common cis-acting element in promoter and enhancer regions
RhTPS1a	CAAT-box	CAAAT	90	5	-	Pisum sativum	common cis-acting element in promoter and enhancer regions
RhTPS1a	CAAT-box	CAAT	154	4	+	Nicotiana glutinosa
RhTPS1a	CAAT-box	CAAT	197	4	+	Nicotiana glutinosa
RhTPS1a	CAAT-box	CCAAT	215	5	+	Arabidopsis thaliana	common cis-acting element in promoter and enhancer regions
RhTPS1a	CAAT-box	CAAT	216	4	+	Nicotiana glutinosa
RhTPS1a	CAAT-box	CAAAT	343	5	-	Pisum sativum	common cis-acting element in promoter and enhancer regions
RhTPS1a	CAAT-box	CAAT	374	4	+	Nicotiana glutinosa
RhTPS1a	CAAT-box	CAAT	414	4	-	Nicotiana glutinosa
RhTPS1a	CAAT-box	CAAAT	451	5	+	Pisum sativum	common cis-acting element in promoter and enhancer regions
RhTPS1a	CAAT-box	CAAAT	537	5	-	Pisum sativum	common cis-acting element in promoter and enhancer regions
RhTPS1a	CAAT-box	CAAT	707	4	-	Nicotiana glutinosa
RhTPS1a	CAAT-box	CAAAT	729	5	-	Pisum sativum	common cis-acting element in promoter and enhancer regions
RhTPS1a	CAAT-box	CAAT	756	4	+	Nicotiana glutinosa
RhTPS1a	CAAT-box	CCAAT	785	5	-	Arabidopsis thaliana	common cis-acting element in promoter and enhancer regions
RhTPS1a	CAAT-box	CAAAT	931	5	+	Pisum sativum	common cis-acting element in promoter and enhancer regions
RhTPS1a	CAAT-box	CAAAT	1018	5	+	Pisum sativum	common cis-acting element in promoter and enhancer regions
RhTPS1a	CAAT-box	CAAT	1024	4	-	Nicotiana glutinosa
RhTPS1a	CAAT-box	CCAAT	1116	5	+	Arabidopsis thaliana	common cis-acting element in promoter and enhancer regions
RhTPS1a	CAAT-box	CAAT	1117	4	+	Nicotiana glutinosa
RhTPS1a	CAAT-box	CAAT	1446	4	+	Nicotiana glutinosa
RhTPS1a	CAAT-box	CCCAATTT	1505	8	+	Arabidopsis thaliana	common cis-acting element in promoter and enhancer regions
RhTPS1a	CAAT-box	CCAAT	1506	5	+	Arabidopsis thaliana	common cis-acting element in promoter and enhancer regions
RhTPS1a	CAAT-box	CAAT	1507	4	+	Nicotiana glutinosa
RhTPS1a	CAAT-box	CAAT	1662	4	-	Nicotiana glutinosa
RhTPS1a	CAAT-box	CAAAT	1673	5	+	Pisum sativum	common cis-acting element in promoter and enhancer regions
RhTPS1a	CAAT-box	CAAT	1706	4	+	Nicotiana glutinosa
RhTPS1a	CAAT-box	CAAT	1791	4	-	Nicotiana glutinosa
RhTPS1a	CAAT-box	CAAAT	1934	5	+	Pisum sativum	common cis-acting element in promoter and enhancer regions
RhTPS1a	CAAT-box	CAAT	1988	4	+	Nicotiana glutinosa
RhTPS1a	GARE-motif	TCTGTTG	504	7	-	Brassica oleracea	gibberellin-responsive element
RhTPS1a	WUN-motif	AAATTACTA	1427	9	+	Nicotiana glutinosa
RhTPS1a	MYC	CATTTG	451	6	-	Arabidopsis thaliana
RhTPS1a	MYC	CATTTG	931	6	-	Arabidopsis thaliana
RhTPS1a	MYC	CATGTG	1399	6	-	Arabidopsis thaliana
RhTPS1a	TC-rich repeats	ATTCTCTAAC	1686	9	+	Nicotiana tabacum	cis-acting element involved in defense and stress responsiveness
RhTPS1a	WRE3	CCACCT	1517	6	-	Pisum sativum
RhTPS1a	Myb	TAACTG	1199	6	+	Arabidopsis thaliana
RhTPS1a	Box 4	ATTAAT	1166	6	-	Petroselinum crispum	part of a conserved DNA module involved in light responsiveness
RhTPS1a	Box 4	ATTAAT	1170	6	-	Petroselinum crispum	part of a conserved DNA module involved in light responsiveness
RhTPS1a	Box 4	ATTAAT	1174	6	-	Petroselinum crispum	part of a conserved DNA module involved in light responsiveness
RhTPS1a	AT~TATA-box	TATATA	22	6	+	Arabidopsis thaliana
RhTPS1a	AT~TATA-box	TATATA	1851	6	-	Arabidopsis thaliana
RhTPS1a	AT~TATA-box	TATATA	1853	6	-	Arabidopsis thaliana
RhTPS1a	AT~TATA-box	TATATA	1917	6	-	Arabidopsis thaliana
RhTPS1a	AP-1	TGAGTTAG	1433	8	-	Arabidopsis thaliana
RhTPS1b	ABRE	ACGTG	707	5	+	Arabidopsis thaliana	cis-acting element involved in the abscisic acid responsiveness
RhTPS1b	TGACG-motif	TGACG	705	5	+	Hordeum vulgare	cis-acting regulatory element involved in the MeJA-responsiveness
RhTPS1b	TGACG-motif	TGACG	1116	5	+	Hordeum vulgare	cis-acting regulatory element involved in the MeJA-responsiveness
RhTPS1b	TGACG-motif	TGACG	1748	5	+	Hordeum vulgare	cis-acting regulatory element involved in the MeJA-responsiveness
RhTPS1b	G-box	CACGTC	706	6	-	Zea mays	cis-acting regulatory element involved in light responsiveness
RhTPS1b	MYB	CAACCA	428	6	+	Arabidopsis thaliana
RhTPS1b	MYB	CAACAG	1378	6	-	Arabidopsis thaliana
RhTPS1b	TGA-element	AACGAC	110	6	-	Brassica oleracea	auxin-responsive element
RhTPS1b	TATA	TATAAAAT	808	8	+	Arabidopsis thaliana
RhTPS1b	MBS	CAACTG	489	6	+	Arabidopsis thaliana	MYB binding site involved in drought-inducibility
RhTPS1b	MBS	CAACTG	681	6	-	Arabidopsis thaliana	MYB binding site involved in drought-inducibility
RhTPS1b		motif_sequence	55	4	+	organism	short_function
RhTPS1b		motif_sequence	519	4	-	organism	short_function
RhTPS1b		motif_sequence	649	4	-	organism	short_function
RhTPS1b		motif_sequence	678	4	-	organism	short_function
RhTPS1b		motif_sequence	724	4	+	organism	short_function
RhTPS1b		motif_sequence	754	4	+	organism	short_function
RhTPS1b		motif_sequence	768	4	+	organism	short_function
RhTPS1b		motif_sequence	1120	4	-	organism	short_function
RhTPS1b		motif_sequence	1247	4	+	organism	short_function
RhTPS1b		motif_sequence	1345	4	+	organism	short_function
RhTPS1b		motif_sequence	1371	4	-	organism	short_function
RhTPS1b		motif_sequence	1415	4	+	organism	short_function
RhTPS1b		motif_sequence	1465	4	+	organism	short_function
RhTPS1b		motif_sequence	1658	4	-	organism	short_function
RhTPS1b		motif_sequence	1895	4	-	organism	short_function
RhTPS1b		motif_sequence	1942	4	+	organism	short_function
RhTPS1b	GA-motif	ATAGATAA	1215	8	-	Arabidopsis thaliana	part of a light responsive element
RhTPS1b	TATA-box	TATA	155	4	+	Arabidopsis thaliana	core promoter element around -30 of transcription start
RhTPS1b	TATA-box	TATA	239	4	+	Arabidopsis thaliana	core promoter element around -30 of transcription start
RhTPS1b	TATA-box	TATA	396	4	+	Arabidopsis thaliana	core promoter element around -30 of transcription start
RhTPS1b	TATA-box	TACAAAA	524	7	-	Oryza sativa	core promoter element around -30 of transcription start
RhTPS1b	TATA-box	TATA	808	4	+	Arabidopsis thaliana	core promoter element around -30 of transcription start
RhTPS1b	TATA-box	ATTATA	873	6	+	Brassica napus	core promoter element around -30 of transcription start
RhTPS1b	TATA-box	TATAA	874	5	-	Arabidopsis thaliana	core promoter element around -30 of transcription start
RhTPS1b	TATA-box	TATA	875	4	+	Arabidopsis thaliana	core promoter element around -30 of transcription start
RhTPS1b	TATA-box	ATTATA	1187	6	+	Brassica napus	core promoter element around -30 of transcription start
RhTPS1b	TATA-box	TATAA	1188	5	-	Arabidopsis thaliana	core promoter element around -30 of transcription start
RhTPS1b	TATA-box	TATA	1189	4	-	Arabidopsis thaliana	core promoter element around -30 of transcription start
RhTPS1b	TATA-box	TATACA	1205	6	-	Helianthus annuus	core promoter element around -30 of transcription start
RhTPS1b	TATA-box	TATA	1207	4	-	Arabidopsis thaliana	core promoter element around -30 of transcription start
RhTPS1b	TATA-box	TATA	1220	4	-	Arabidopsis thaliana	core promoter element around -30 of transcription start
RhTPS1b	TATA-box	TATA	1235	4	-	Arabidopsis thaliana	core promoter element around -30 of transcription start
RhTPS1b	TATA-box	taTATAAAtc	1340	9	-	Arabidopsis thaliana	core promoter element around -30 of transcription start
RhTPS1b	TATA-box	TACATAAA	1342	8	-	Oryza sativa	core promoter element around -30 of transcription start
RhTPS1b	TATA-box	TATAA	1354	5	-	Arabidopsis thaliana	core promoter element around -30 of transcription start
RhTPS1b	TATA-box	TATA	1355	4	-	Arabidopsis thaliana	core promoter element around -30 of transcription start
RhTPS1b	TATA-box	TATA	1528	4	-	Arabidopsis thaliana	core promoter element around -30 of transcription start
RhTPS1b	TATA-box	ATTATA	1555	6	+	Brassica napus	core promoter element around -30 of transcription start
RhTPS1b	TATA-box	TATATAA	1556	7	-	Arabidopsis thaliana	core promoter element around -30 of transcription start
RhTPS1b	TATA-box	TATATA	1557	6	-	Arabidopsis thaliana	core promoter element around -30 of transcription start
RhTPS1b	TATA-box	ATATAT	1558	6	-	Brassica napus	core promoter element around -30 of transcription start
RhTPS1b	TATA-box	TATATA	1559	6	-	Arabidopsis thaliana	core promoter element around -30 of transcription start
RhTPS1b	TATA-box	ATATAT	1560	6	-	Brassica napus	core promoter element around -30 of transcription start
RhTPS1b	TATA-box	TATA	1561	4	-	Arabidopsis thaliana	core promoter element around -30 of transcription start
RhTPS1b	TATA-box	TATAAA	1593	6	-	Helianthus annuus	core promoter element around -30 of transcription start
RhTPS1b	TATA-box	TATAA	1594	5	-	Arabidopsis thaliana	core promoter element around -30 of transcription start
RhTPS1b	TATA-box	TATATTTATATTT	1595	12	+	Avena sativa	core promoter element around -30 of transcription start
RhTPS1b	TATA-box	TATA	1670	4	-	Arabidopsis thaliana	core promoter element around -30 of transcription start
RhTPS1b	TATA-box	TATA	1679	4	-	Arabidopsis thaliana	core promoter element around -30 of transcription start
RhTPS1b	TCA-element	TCAGAAGAGG	646	9	+	Brassica oleracea	cis-acting element involved in salicylic acid responsiveness
RhTPS1b	chs-CMA1a	TTACTTAA	1694	8	-	Daucus carota	part of a light responsive element
RhTPS1b	Unnamed__4	CTCC	200	4	+	Petroselinum hortense
RhTPS1b	Unnamed__4	CTCC	1058	4	+	Petroselinum hortense
RhTPS1b	Unnamed__4	CTCC	1231	4	+	Petroselinum hortense
RhTPS1b	Unnamed__4	CTCC	1371	4	-	Petroselinum hortense
RhTPS1b	Unnamed__4	CTCC	1895	4	-	Petroselinum hortense
RhTPS1b	AAGAA-motif	GAAAGAA	214	7	+	Avena sativa
RhTPS1b	AAGAA-motif	GAAAGAA	317	7	-	Avena sativa
RhTPS1b	AAGAA-motif	gGTAAAGAAA	1611	9	-	Avena sativa
RhTPS1b	W box	TTGACC	787	6	-	Arabidopsis thaliana
RhTPS1b	Box 4	ATTAAT	840	6	+	Petroselinum crispum	part of a conserved DNA module involved in light responsiveness
RhTPS1b	Box 4	ATTAAT	898	6	+	Petroselinum crispum	part of a conserved DNA module involved in light responsiveness
RhTPS1b	Box 4	ATTAAT	1883	6	-	Petroselinum crispum	part of a conserved DNA module involved in light responsiveness
RhTPS1b	MYC	CATTTG	227	6	+	Arabidopsis thaliana
RhTPS1b	MYC	CAATTG	361	6	+	Arabidopsis thaliana
RhTPS1b	MYC	CATTTG	721	6	-	Arabidopsis thaliana
RhTPS1b	MYC	CATTTG	1964	6	+	Arabidopsis thaliana
RhTPS1b	Sp1	GGGCGG	1195	6	+	Oryza sativa	light responsive element
RhTPS1b	Myb-binding site	CAACAG	1378	6	-	Nicotiana tabacum
RhTPS1b	CAT-box	GCCACT	146	6	+	Arabidopsis thaliana	cis-acting regulatory element related to meristem expression
RhTPS1b	AE-box	AGAAACTT	912	8	-	Arabidopsis thaliana	part of a module for light response
RhTPS1b	ARE	AAACCA	365	6	-	Zea mays	cis-acting regulatory element essential for the anaerobic induction
RhTPS1b	ARE	AAACCA	412	6	-	Zea mays	cis-acting regulatory element essential for the anaerobic induction
RhTPS1b	ARE	AAACCA	984	6	-	Zea mays	cis-acting regulatory element essential for the anaerobic induction
RhTPS1b	ARE	AAACCA	1546	6	-	Zea mays	cis-acting regulatory element essential for the anaerobic induction
RhTPS1b	LTR	CCGAAA	308	6	-	Hordeum vulgare	cis-acting element involved in low-temperature responsiveness
RhTPS1b	LTR	CCGAAA	1037	6	-	Hordeum vulgare	cis-acting element involved in low-temperature responsiveness
RhTPS1b	I-box	gGATAAGGTG	1350	9	-	Zea mays	part of a light responsive element
RhTPS1b	STRE	AGGGG	202	5	-	Arabidopsis thaliana
RhTPS1b	STRE	AGGGG	1322	5	-	Arabidopsis thaliana
RhTPS1b	CGTCA-motif	CGTCA	705	5	-	Hordeum vulgare	cis-acting regulatory element involved in the MeJA-responsiveness
RhTPS1b	CGTCA-motif	CGTCA	1116	5	-	Hordeum vulgare	cis-acting regulatory element involved in the MeJA-responsiveness
RhTPS1b	CGTCA-motif	CGTCA	1748	5	-	Hordeum vulgare	cis-acting regulatory element involved in the MeJA-responsiveness
RhTPS1b	CAAT-box	CAAT	46	4	-	Nicotiana glutinosa
RhTPS1b	CAAT-box	CAAAT	82	5	-	Pisum sativum	common cis-acting element in promoter and enhancer regions
RhTPS1b	CAAT-box	CCAAT	92	5	+	Arabidopsis thaliana	common cis-acting element in promoter and enhancer regions
RhTPS1b	CAAT-box	CAAT	93	4	+	Nicotiana glutinosa
RhTPS1b	CAAT-box	CAAAT	131	5	+	Pisum sativum	common cis-acting element in promoter and enhancer regions
RhTPS1b	CAAT-box	CAAAT	228	5	-	Pisum sativum	common cis-acting element in promoter and enhancer regions
RhTPS1b	CAAT-box	CAAT	263	4	+	Nicotiana glutinosa
RhTPS1b	CAAT-box	CAAT	295	4	+	Nicotiana glutinosa
RhTPS1b	CAAT-box	CCAAT	360	5	+	Arabidopsis thaliana	common cis-acting element in promoter and enhancer regions
RhTPS1b	CAAT-box	CAAT	361	4	+	Nicotiana glutinosa
RhTPS1b	CAAT-box	CCAAT	363	5	-	Arabidopsis thaliana	common cis-acting element in promoter and enhancer regions
RhTPS1b	CAAT-box	CCAAT	410	5	-	Arabidopsis thaliana	common cis-acting element in promoter and enhancer regions
RhTPS1b	CAAT-box	CCAAT	447	5	+	Arabidopsis thaliana	common cis-acting element in promoter and enhancer regions
RhTPS1b	CAAT-box	CAAT	448	4	+	Nicotiana glutinosa
RhTPS1b	CAAT-box	CAAAT	501	5	+	Pisum sativum	common cis-acting element in promoter and enhancer regions
RhTPS1b	CAAT-box	CAAAT	549	5	-	Pisum sativum	common cis-acting element in promoter and enhancer regions
RhTPS1b	CAAT-box	CAAAT	576	5	+	Pisum sativum	common cis-acting element in promoter and enhancer regions
RhTPS1b	CAAT-box	CAAAT	589	5	+	Pisum sativum	common cis-acting element in promoter and enhancer regions
RhTPS1b	CAAT-box	CAAAT	713	5	-	Pisum sativum	common cis-acting element in promoter and enhancer regions
RhTPS1b	CAAT-box	CAAAT	721	5	+	Pisum sativum	common cis-acting element in promoter and enhancer regions
RhTPS1b	CAAT-box	CAAT	889	4	-	Nicotiana glutinosa
RhTPS1b	CAAT-box	CAAT	1004	4	-	Nicotiana glutinosa
RhTPS1b	CAAT-box	TGCCAAC	1011	7	-	Petunia hybrida	common cis-acting element in promoter and enhancer regions
RhTPS1b	CAAT-box	CAAAT	1078	5	+	Pisum sativum	common cis-acting element in promoter and enhancer regions
RhTPS1b	CAAT-box	CAAAT	1105	5	-	Pisum sativum	common cis-acting element in promoter and enhancer regions
RhTPS1b	CAAT-box	CCAAT	1134	5	+	Arabidopsis thaliana	common cis-acting element in promoter and enhancer regions
RhTPS1b	CAAT-box	CAAT	1135	4	+	Nicotiana glutinosa
RhTPS1b	CAAT-box	CCAAT	1224	5	-	Arabidopsis thaliana	common cis-acting element in promoter and enhancer regions
RhTPS1b	CAAT-box	CAAT	1264	4	+	Nicotiana glutinosa
RhTPS1b	CAAT-box	CAAT	1437	4	-	Nicotiana glutinosa
RhTPS1b	CAAT-box	CCAAT	1544	5	-	Arabidopsis thaliana	common cis-acting element in promoter and enhancer regions
RhTPS1b	CAAT-box	CCCAATTT	1712	8	-	Arabidopsis thaliana	common cis-acting element in promoter and enhancer regions
RhTPS1b	CAAT-box	CCAAT	1714	5	-	Arabidopsis thaliana	common cis-acting element in promoter and enhancer regions
RhTPS1b	CAAT-box	CAAT	1879	4	-	Nicotiana glutinosa
RhTPS1b	CAAT-box	CCAAT	1891	5	-	Arabidopsis thaliana	common cis-acting element in promoter and enhancer regions
RhTPS1b	CAAT-box	CAAAT	1965	5	-	Pisum sativum	common cis-acting element in promoter and enhancer regions
RhTPS1b	GARE-motif	TCTGTTG	1377	7	+	Brassica oleracea	gibberellin-responsive element
RhTPS1b	AT~TATA-box	TATATA	1557	6	-	Arabidopsis thaliana
RhTPS1b	AT~TATA-box	TATATA	1559	6	-	Arabidopsis thaliana
RhTPS1b	Gap-box	CAAATGAA(A/G)A	1960	9.5	-	Arabidopsis thaliana	part of a light responsive element
RhTPS1b	as-1	TGACG	705	5	+	Arabidopsis thaliana
RhTPS1b	as-1	TGACG	1116	5	+	Arabidopsis thaliana
RhTPS1b	as-1	TGACG	1748	5	+	Arabidopsis thaliana
RhTPS1b	Myb	CAACTG	489	6	+	Arabidopsis thaliana
RhTPS1b	Myb	CAACTG	681	6	-	Arabidopsis thaliana
RhTPS1b	Myb	TAACTG	1062	6	-	Arabidopsis thaliana
RhTPS5	ABRE3a	TACGTG	279	6	+	Zea mays
RhTPS5	TATC-box	TATCCCA	571	7	-	Oryza sativa	cis-acting element involved in gibberellin-responsiveness
RhTPS5	TCT-motif	TCTTAC	244	6	+	Arabidopsis thaliana	part of a light responsive element
RhTPS5	TCT-motif	TCTTAC	1194	6	-	Arabidopsis thaliana	part of a light responsive element
RhTPS5	TCT-motif	TCTTAC	1490	6	+	Arabidopsis thaliana	part of a light responsive element
RhTPS5	CARE	CAACTCCC	870	8	-	Oryza sativa
RhTPS5	Myc	TCTCTTA	333	7	+	Arabidopsis thaliana
RhTPS5	CAT-box	GCCACT	1988	6	-	Arabidopsis thaliana	cis-acting regulatory element related to meristem expression
RhTPS5	ARE	AAACCA	1087	6	+	Zea mays	cis-acting regulatory element essential for the anaerobic induction
RhTPS5	ARE	AAACCA	1919	6	-	Zea mays	cis-acting regulatory element essential for the anaerobic induction
RhTPS5	LTR	CCGAAA	1083	6	+	Hordeum vulgare	cis-acting element involved in low-temperature responsiveness
RhTPS5	CAAT-box	CAAT	29	4	-	Nicotiana glutinosa
RhTPS5	CAAT-box	CAAAT	162	5	-	Pisum sativum	common cis-acting element in promoter and enhancer regions
RhTPS5	CAAT-box	CAAAT	217	5	+	Pisum sativum	common cis-acting element in promoter and enhancer regions
RhTPS5	CAAT-box	CAAT	224	4	+	Nicotiana glutinosa
RhTPS5	CAAT-box	CAAT	231	4	-	Nicotiana glutinosa
RhTPS5	CAAT-box	CAAT	235	4	+	Nicotiana glutinosa
RhTPS5	CAAT-box	CAAT	263	4	-	Nicotiana glutinosa
RhTPS5	CAAT-box	CAAT	271	4	+	Nicotiana glutinosa
RhTPS5	CAAT-box	CCAAT	297	5	+	Arabidopsis thaliana	common cis-acting element in promoter and enhancer regions
RhTPS5	CAAT-box	CAAT	298	4	+	Nicotiana glutinosa
RhTPS5	CAAT-box	CAAAT	316	5	-	Pisum sativum	common cis-acting element in promoter and enhancer regions
RhTPS5	CAAT-box	CAAAT	375	5	-	Pisum sativum	common cis-acting element in promoter and enhancer regions
RhTPS5	CAAT-box	CAAT	440	4	-	Nicotiana glutinosa
RhTPS5	CAAT-box	CCAAT	487	5	+	Arabidopsis thaliana	common cis-acting element in promoter and enhancer regions
RhTPS5	CAAT-box	CAAT	488	4	+	Nicotiana glutinosa
RhTPS5	CAAT-box	CAAAT	808	5	-	Pisum sativum	common cis-acting element in promoter and enhancer regions
RhTPS5	CAAT-box	CAAAT	830	5	-	Pisum sativum	common cis-acting element in promoter and enhancer regions
RhTPS5	CAAT-box	CAAT	966	4	+	Nicotiana glutinosa
RhTPS5	CAAT-box	CAAAT	1008	5	+	Pisum sativum	common cis-acting element in promoter and enhancer regions
RhTPS5	CAAT-box	CAAAT	1042	5	-	Pisum sativum	common cis-acting element in promoter and enhancer regions
RhTPS5	CAAT-box	CAAAT	1070	5	+	Pisum sativum	common cis-acting element in promoter and enhancer regions
RhTPS5	CAAT-box	CAAT	1105	4	+	Nicotiana glutinosa
RhTPS5	CAAT-box	CAAT	1185	4	-	Nicotiana glutinosa
RhTPS5	CAAT-box	CAAT	1225	4	-	Nicotiana glutinosa
RhTPS5	CAAT-box	CAAT	1264	4	+	Nicotiana glutinosa
RhTPS5	CAAT-box	CAAAT	1269	5	+	Pisum sativum	common cis-acting element in promoter and enhancer regions
RhTPS5	CAAT-box	CAAT	1403	4	-	Nicotiana glutinosa
RhTPS5	CAAT-box	CAAT	1422	4	-	Nicotiana glutinosa
RhTPS5	CAAT-box	CAAT	1435	4	-	Nicotiana glutinosa
RhTPS5	CAAT-box	CAAAT	1500	5	-	Pisum sativum	common cis-acting element in promoter and enhancer regions
RhTPS5	CAAT-box	CAAT	1540	4	-	Nicotiana glutinosa
RhTPS5	CAAT-box	CAAT	1557	4	+	Nicotiana glutinosa
RhTPS5	CAAT-box	CAAAT	1600	5	-	Pisum sativum	common cis-acting element in promoter and enhancer regions
RhTPS5	CAAT-box	CAAT	1651	4	-	Nicotiana glutinosa
RhTPS5	CAAT-box	CAAAT	1700	5	+	Pisum sativum	common cis-acting element in promoter and enhancer regions
RhTPS5	CAAT-box	CAAT	1737	4	-	Nicotiana glutinosa
RhTPS5	CAAT-box	CAAT	1812	4	-	Nicotiana glutinosa
RhTPS5	CAAT-box	CAAT	1869	4	-	Nicotiana glutinosa
RhTPS5	STRE	AGGGG	36	5	+	Arabidopsis thaliana
RhTPS5	STRE	AGGGG	146	5	-	Arabidopsis thaliana
RhTPS5	CGTCA-motif	CGTCA	551	5	-	Hordeum vulgare	cis-acting regulatory element involved in the MeJA-responsiveness
RhTPS5	as-1	TGACG	551	5	+	Arabidopsis thaliana
RhTPS5	Myb	CAACTG	660	6	-	Arabidopsis thaliana
RhTPS5	Myb	CAACTG	675	6	-	Arabidopsis thaliana
RhTPS5	AT~TATA-box	TATATA	192	6	+	Arabidopsis thaliana
RhTPS5	AT~TATA-box	TATATA	706	6	+	Arabidopsis thaliana
RhTPS5	O2-site	GATGATGTGG	1279	9	-	Zea mays	cis-acting regulatory element involved in zein metabolism regulation
RhTPS5	ACE	CTAACGTATT	916	9	-	Petroselinum crispum	cis-acting element involved in light responsiveness
RhTPS5	ACE	GACACGTATG	1061	9	-	Petroselinum crispum	cis-acting element involved in light responsiveness
RhTPS5	TCA	TCATCTTCAT	197	9	-	Pisum sativum
RhTPS5	TGACG-motif	TGACG	551	5	+	Hordeum vulgare	cis-acting regulatory element involved in the MeJA-responsiveness
RhTPS5	ABRE	ACGTG	135	5	+	Arabidopsis thaliana	cis-acting element involved in the abscisic acid responsiveness
RhTPS5	ABRE	ACGTG	280	5	+	Arabidopsis thaliana	cis-acting element involved in the abscisic acid responsiveness
RhTPS5	ABRE	ACGTG	471	5	-	Arabidopsis thaliana	cis-acting element involved in the abscisic acid responsiveness
RhTPS5	ABRE	ACGTG	1064	5	+	Arabidopsis thaliana	cis-acting element involved in the abscisic acid responsiveness
RhTPS5	ABRE	AACCCGG	1457	7	-	Arabidopsis thaliana	cis-acting element involved in the abscisic acid responsiveness
RhTPS5	MYB-like sequence	TAACCA	1968	6	+	Arabidopsis thaliana
RhTPS5	CTAG-motif	ACTAGCAGAA	989	9	+	Avena sativa
RhTPS5	CTAG-motif	ACTAGCAGAA	1328	9	+	Avena sativa
RhTPS5	G-box	TACGTG	279	6	+	Arabidopsis thaliana	cis-acting regulatory element involved in light responsiveness
RhTPS5	Unnamed__1	CGTGG	136	5	+	Zea mays
RhTPS5	box S	AGCCACC	481	7	+	Arabidopsis thaliana
RhTPS5	MYB	CAACCA	793	6	+	Arabidopsis thaliana
RhTPS5	MYB	TAACCA	1968	6	+	Arabidopsis thaliana
RhTPS5		motif_sequence	25	4	-	organism	short_function
RhTPS5		motif_sequence	125	4	+	organism	short_function
RhTPS5		motif_sequence	199	4	-	organism	short_function
RhTPS5		motif_sequence	302	4	+	organism	short_function
RhTPS5		motif_sequence	346	4	-	organism	short_function
RhTPS5		motif_sequence	419	4	+	organism	short_function
RhTPS5		motif_sequence	582	4	-	organism	short_function
RhTPS5		motif_sequence	586	4	+	organism	short_function
RhTPS5		motif_sequence	886	4	-	organism	short_function
RhTPS5		motif_sequence	1384	4	-	organism	short_function
RhTPS5		motif_sequence	1389	4	-	organism	short_function
RhTPS5		motif_sequence	1768	4	-	organism	short_function
RhTPS5		motif_sequence	1838	4	+	organism	short_function
RhTPS5		motif_sequence	1861	4	+	organism	short_function
RhTPS5		motif_sequence	1863	4	-	organism	short_function
RhTPS5	MBS	CAACTG	660	6	-	Arabidopsis thaliana	MYB binding site involved in drought-inducibility
RhTPS5	MBS	CAACTG	675	6	-	Arabidopsis thaliana	MYB binding site involved in drought-inducibility
RhTPS5	ERE	ATTTTAAA	1126	8	+	Nicotiana glutinos
RhTPS5	TCA-element	CCATCTTTTT	251	9	-	Nicotiana tabacum	cis-acting element involved in salicylic acid responsiveness
RhTPS5	GT1-motif	GGTTAA	1967	6	-	Arabidopsis thaliana	light responsive element
RhTPS5	TATA-box	TATATA	192	6	+	Arabidopsis thaliana	core promoter element around -30 of transcription start
RhTPS5	TATA-box	TATA	194	4	+	Arabidopsis thaliana	core promoter element around -30 of transcription start
RhTPS5	TATA-box	TACATAAA	247	8	+	Oryza sativa	core promoter element around -30 of transcription start
RhTPS5	TATA-box	TATA	277	4	+	Arabidopsis thaliana	core promoter element around -30 of transcription start
RhTPS5	TATA-box	TATAA	337	5	-	Arabidopsis thaliana	core promoter element around -30 of transcription start
RhTPS5	TATA-box	TATA	338	4	+	Arabidopsis thaliana	core promoter element around -30 of transcription start
RhTPS5	TATA-box	TATA	642	4	+	Arabidopsis thaliana	core promoter element around -30 of transcription start
RhTPS5	TATA-box	TATATA	706	6	+	Arabidopsis thaliana	core promoter element around -30 of transcription start
RhTPS5	TATA-box	ATATAT	707	6	+	Brassica napus	core promoter element around -30 of transcription start
RhTPS5	TATA-box	TATA	708	4	+	Arabidopsis thaliana	core promoter element around -30 of transcription start
RhTPS5	TATA-box	ATTATA	766	6	+	Brassica napus	core promoter element around -30 of transcription start
RhTPS5	TATA-box	TATAA	767	5	-	Arabidopsis thaliana	core promoter element around -30 of transcription start
RhTPS5	TATA-box	TATA	768	4	+	Arabidopsis thaliana	core promoter element around -30 of transcription start
RhTPS5	TATA-box	ATATAT	948	6	+	Brassica napus	core promoter element around -30 of transcription start
RhTPS5	TATA-box	TATA	949	4	+	Arabidopsis thaliana	core promoter element around -30 of transcription start
RhTPS5	TATA-box	ATATAA	1107	6	+	Brassica oleracea	core promoter element around -30 of transcription start
RhTPS5	TATA-box	TATA	1108	4	-	Arabidopsis thaliana	core promoter element around -30 of transcription start
RhTPS5	TATA-box	TATAA	1168	5	-	Arabidopsis thaliana	core promoter element around -30 of transcription start
RhTPS5	TATA-box	TATA	1169	4	-	Arabidopsis thaliana	core promoter element around -30 of transcription start
RhTPS5	TATA-box	ATTATA	1204	6	+	Brassica napus	core promoter element around -30 of transcription start
RhTPS5	TATA-box	TATAA	1205	5	-	Arabidopsis thaliana	core promoter element around -30 of transcription start
RhTPS5	TATA-box	TATA	1206	4	-	Arabidopsis thaliana	core promoter element around -30 of transcription start
RhTPS5	TATA-box	TATA	1218	4	-	Arabidopsis thaliana	core promoter element around -30 of transcription start
RhTPS5	TATA-box	TACAAAA	1299	7	-	Oryza sativa	core promoter element around -30 of transcription start
RhTPS5	TATA-box	TATAAAA	1469	7	-	Pisum sativum	core promoter element around -30 of transcription start
RhTPS5	TATA-box	TATAAA	1470	6	-	Helianthus annuus	core promoter element around -30 of transcription start
RhTPS5	TATA-box	TATAA	1471	5	-	Arabidopsis thaliana	core promoter element around -30 of transcription start
RhTPS5	TATA-box	TATA	1472	4	-	Arabidopsis thaliana	core promoter element around -30 of transcription start
RhTPS5	TATA-box	TATA	1755	4	-	Arabidopsis thaliana	core promoter element around -30 of transcription start
RhTPS5	TATA-box	TATA	1760	4	-	Arabidopsis thaliana	core promoter element around -30 of transcription start
RhTPS5	TATA-box	TATA	1774	4	-	Arabidopsis thaliana	core promoter element around -30 of transcription start
RhTPS5	TATA-box	TATA	1819	4	-	Arabidopsis thaliana	core promoter element around -30 of transcription start
RhTPS5	Unnamed__4	CTCC	141	4	+	Petroselinum hortense
RhTPS5	Unnamed__4	CTCC	213	4	-	Petroselinum hortense
RhTPS5	Unnamed__4	CTCC	304	4	+	Petroselinum hortense
RhTPS5	Unnamed__4	CTCC	871	4	-	Petroselinum hortense
RhTPS5	Unnamed__4	CTCC	883	4	-	Petroselinum hortense
RhTPS5	Unnamed__4	CTCC	1481	4	+	Petroselinum hortense
RhTPS5	Unnamed__4	CTCC	1529	4	+	Petroselinum hortense
RhTPS5	Unnamed__4	CTCC	1840	4	+	Petroselinum hortense
RhTPS5	G-Box	CACGTT	134	6	-	Pisum sativum	cis-acting regulatory element involved in light responsiveness
RhTPS5	G-Box	CACGTT	471	6	+	Pisum sativum	cis-acting regulatory element involved in light responsiveness
RhTPS5	G-Box	CACGTT	1063	6	-	Pisum sativum	cis-acting regulatory element involved in light responsiveness
RhTPS5	AAGAA-motif	GAAAGAA	2	7	+	Avena sativa
RhTPS5	AAGAA-motif	gGTAAAGAAA	680	9	+	Avena sativa
RhTPS5	AAGAA-motif	GAAAGAA	1678	7	+	Avena sativa
RhTPS5	MYC	CATTTG	315	6	+	Arabidopsis thaliana
RhTPS5	MYC	CATGTG	1390	6	-	Arabidopsis thaliana
RhTPS5	WRE3	CCACCT	982	6	-	Pisum sativum
RhTPS5	Box 4	ATTAAT	51	6	+	Petroselinum crispum	part of a conserved DNA module involved in light responsiveness
RhTPS5	Box 4	ATTAAT	1703	6	-	Petroselinum crispum	part of a conserved DNA module involved in light responsiveness
RhTPS5	ABRE4	CACGTA	279	6	-	Zea mays
RhTPS6	CAT-box	GCCACT	657	6	+	Arabidopsis thaliana	cis-acting regulatory element related to meristem expression
RhTPS6	AE-box	AGAAACAA	1920	8	+	Arabidopsis thaliana	part of a module for light response
RhTPS6	Myc	TCTCTTA	129	7	+	Arabidopsis thaliana
RhTPS6	Myc	TCTCTTA	398	7	+	Arabidopsis thaliana
RhTPS6	Myc	TCTCTTA	475	7	+	Arabidopsis thaliana
RhTPS6	Myc	TCTCTTA	1340	7	+	Arabidopsis thaliana
RhTPS6	TATC-box	TATCCCA	253	7	-	Oryza sativa	cis-acting element involved in gibberellin-responsiveness
RhTPS6	TATC-box	TATCCCA	603	7	+	Oryza sativa	cis-acting element involved in gibberellin-responsiveness
RhTPS6	ABRE3a	TACGTG	1672	6	-	Zea mays
RhTPS6	DRE core	GCCGAC	1798	6	+	Arabidopsis thaliana
RhTPS6	AT~TATA-box	TATATA	82	6	+	Arabidopsis thaliana
RhTPS6	as-1	TGACG	711	5	-	Arabidopsis thaliana
RhTPS6	Myb	TAACTG	216	6	-	Arabidopsis thaliana
RhTPS6	STRE	AGGGG	598	5	+	Arabidopsis thaliana
RhTPS6	STRE	AGGGG	648	5	+	Arabidopsis thaliana
RhTPS6	STRE	AGGGG	1140	5	-	Arabidopsis thaliana
RhTPS6	STRE	AGGGG	1722	5	-	Arabidopsis thaliana
RhTPS6	STRE	AGGGG	1730	5	-	Arabidopsis thaliana
RhTPS6	CGTCA-motif	CGTCA	711	5	+	Hordeum vulgare	cis-acting regulatory element involved in the MeJA-responsiveness
RhTPS6	CAAT-box	CAAT	32	4	+	Nicotiana glutinosa
RhTPS6	CAAT-box	CAAT	96	4	-	Nicotiana glutinosa
RhTPS6	CAAT-box	CAAT	431	4	-	Nicotiana glutinosa
RhTPS6	CAAT-box	CAAT	551	4	-	Nicotiana glutinosa
RhTPS6	CAAT-box	CCAAT	958	5	+	Arabidopsis thaliana	common cis-acting element in promoter and enhancer regions
RhTPS6	CAAT-box	CAAT	959	4	+	Nicotiana glutinosa
RhTPS6	CAAT-box	CCAAT	993	5	+	Arabidopsis thaliana	common cis-acting element in promoter and enhancer regions
RhTPS6	CAAT-box	CAAT	994	4	+	Nicotiana glutinosa
RhTPS6	CAAT-box	CAAT	1072	4	+	Nicotiana glutinosa
RhTPS6	CAAT-box	CAAT	1173	4	-	Nicotiana glutinosa
RhTPS6	CAAT-box	CAAT	1180	4	-	Nicotiana glutinosa
RhTPS6	CAAT-box	CAAT	1213	4	-	Nicotiana glutinosa
RhTPS6	CAAT-box	CAAAT	1244	5	-	Pisum sativum	common cis-acting element in promoter and enhancer regions
RhTPS6	CAAT-box	CAAT	1264	4	-	Nicotiana glutinosa
RhTPS6	CAAT-box	CAAT	1271	4	+	Nicotiana glutinosa
RhTPS6	CAAT-box	CAAT	1324	4	+	Nicotiana glutinosa
RhTPS6	CAAT-box	CAAT	1465	4	-	Nicotiana glutinosa
RhTPS6	CAAT-box	CAAT	1627	4	-	Nicotiana glutinosa
RhTPS6	CAAT-box	CAAT	1914	4	-	Nicotiana glutinosa
RhTPS6	CAAT-box	CCAAT	1981	5	-	Arabidopsis thaliana	common cis-acting element in promoter and enhancer regions
RhTPS6	LTR	CCGAAA	1521	6	+	Hordeum vulgare	cis-acting element involved in low-temperature responsiveness
RhTPS6	LTR	CCGAAA	1704	6	-	Hordeum vulgare	cis-acting element involved in low-temperature responsiveness
RhTPS6	I-box	GTATAAGGCC	1791	9	+	Larix laricina	part of a light responsive element
RhTPS6	TATA	TATAAAAT	290	8	-	Arabidopsis thaliana
RhTPS6	ERE	ATTTTAAA	180	8	+	Nicotiana glutinos
RhTPS6	ERE	ATTTTAAA	328	8	+	Nicotiana glutinos
RhTPS6		motif_sequence	118	4	-	organism	short_function
RhTPS6		motif_sequence	467	4	-	organism	short_function
RhTPS6		motif_sequence	610	4	-	organism	short_function
RhTPS6		motif_sequence	763	4	-	organism	short_function
RhTPS6		motif_sequence	811	4	+	organism	short_function
RhTPS6		motif_sequence	877	4	+	organism	short_function
RhTPS6		motif_sequence	1040	4	+	organism	short_function
RhTPS6		motif_sequence	1517	4	+	organism	short_function
RhTPS6		motif_sequence	1811	4	+	organism	short_function
RhTPS6		motif_sequence	1843	4	+	organism	short_function
RhTPS6		motif_sequence	1848	4	+	organism	short_function
RhTPS6		motif_sequence	1875	4	-	organism	short_function
RhTPS6	MYB	TAACCA	381	6	-	Arabidopsis thaliana
RhTPS6	TGA-element	AACGAC	933	6	-	Brassica oleracea	auxin-responsive element
RhTPS6	TGA-element	AACGAC	1511	6	+	Brassica oleracea	auxin-responsive element
RhTPS6	Unnamed__1	CGTGG	972	5	-	Zea mays
RhTPS6	Unnamed__1	CGTGG	1671	5	-	Zea mays
RhTPS6	Unnamed__1	CGTGG	1745	5	-	Zea mays
RhTPS6	Unnamed__1	GCCACGTGGC	1762	9	-	Petunia sp.
RhTPS6	Unnamed__1	CGTGG	1766	5	+	Zea mays
RhTPS6	box S	AGCCACC	914	7	+	Arabidopsis thaliana
RhTPS6	box S	AGCCACC	950	7	+	Arabidopsis thaliana
RhTPS6	box S	AGCCACC	985	7	+	Arabidopsis thaliana
RhTPS6	box S	AGCCACC	1018	7	+	Arabidopsis thaliana
RhTPS6	box S	AGCCACC	1115	7	+	Arabidopsis thaliana
RhTPS6	MYB-like sequence	TAACCA	381	6	-	Arabidopsis thaliana
RhTPS6	G-box	ACACGTGT	1639	8	-	Brassica napus	cis-acting regulatory element involved in light responsiveness
RhTPS6	G-box	CACGTG	1640	6	-	Arabidopsis thaliana	cis-acting regulatory element involved in light responsiveness
RhTPS6	G-box	TACGTG	1672	6	-	Arabidopsis thaliana	cis-acting regulatory element involved in light responsiveness
RhTPS6	ABRE	GCCGCGTGGC	637	9	-	Oryza sativa	cis-acting element involved in the abscisic acid responsiveness
RhTPS6	ABRE	GACACGTGGC	1638	9	-	Triticum aestivum	cis-acting element involved in the abscisic acid responsiveness
RhTPS6	ABRE	CACGTG	1640	6	-	Arabidopsis thaliana	cis-acting element involved in the abscisic acid responsiveness
RhTPS6	ABRE	ACGTG	1641	5	+	Arabidopsis thaliana	cis-acting element involved in the abscisic acid responsiveness
RhTPS6	ABRE	ACGTG	1672	5	-	Arabidopsis thaliana	cis-acting element involved in the abscisic acid responsiveness
RhTPS6	ABRE	GCCGCGTGGC	1762	9	+	Oryza sativa	cis-acting element involved in the abscisic acid responsiveness
RhTPS6	AT-rich sequence	TAAAATACT	72	9	-	Pisum sativum	element for maximal elicitor-mediated activation (2copies)
RhTPS6	GATA-motif	AAGGATAAGG	1782	9	+	Solanum tuberosum	part of a light responsive element
RhTPS6	GATA-motif	AAGGATAAGG	1789	9	+	Solanum tuberosum	part of a light responsive element
RhTPS6	TCA	TCATCTTCAT	152	9	+	Pisum sativum
RhTPS6	TCA	TCATCTTCAT	1906	9	+	Pisum sativum
RhTPS6	TGACG-motif	TGACG	711	5	-	Hordeum vulgare	cis-acting regulatory element involved in the MeJA-responsiveness
RhTPS6	Box 4	ATTAAT	52	6	+	Petroselinum crispum	part of a conserved DNA module involved in light responsiveness
RhTPS6	Box 4	ATTAAT	56	6	+	Petroselinum crispum	part of a conserved DNA module involved in light responsiveness
RhTPS6	Box 4	ATTAAT	439	6	+	Petroselinum crispum	part of a conserved DNA module involved in light responsiveness
RhTPS6	ABRE4	CACGTA	1672	6	+	Zea mays
RhTPS6	MYC	CATGTG	173	6	+	Arabidopsis thaliana
RhTPS6	WRE3	CCACCT	916	6	+	Pisum sativum
RhTPS6	WRE3	CCACCT	952	6	+	Pisum sativum
RhTPS6	WRE3	CCACCT	987	6	+	Pisum sativum
RhTPS6	WRE3	CCACCT	1020	6	+	Pisum sativum
RhTPS6	WRE3	CCACCT	1160	6	+	Pisum sativum
RhTPS6	AAGAA-motif	GAAAGAA	1917	7	+	Avena sativa
RhTPS6	W box	TTGACC	1542	6	-	Arabidopsis thaliana
RhTPS6	Unnamed__4	CTCC	118	4	-	Petroselinum hortense
RhTPS6	Unnamed__4	CTCC	557	4	-	Petroselinum hortense
RhTPS6	Unnamed__4	CTCC	691	4	-	Petroselinum hortense
RhTPS6	Unnamed__4	CTCC	840	4	+	Petroselinum hortense
RhTPS6	Unnamed__4	CTCC	902	4	+	Petroselinum hortense
RhTPS6	Unnamed__4	CTCC	920	4	+	Petroselinum hortense
RhTPS6	Unnamed__4	CTCC	928	4	+	Petroselinum hortense
RhTPS6	Unnamed__4	CTCC	956	4	+	Petroselinum hortense
RhTPS6	Unnamed__4	CTCC	983	4	-	Petroselinum hortense
RhTPS6	Unnamed__4	CTCC	991	4	+	Petroselinum hortense
RhTPS6	Unnamed__4	CTCC	1024	4	+	Petroselinum hortense
RhTPS6	Unnamed__4	CTCC	1042	4	+	Petroselinum hortense
RhTPS6	Unnamed__4	CTCC	1103	4	+	Petroselinum hortense
RhTPS6	Unnamed__4	CTCC	1690	4	+	Petroselinum hortense
RhTPS6	Unnamed__4	CTCC	1813	4	+	Petroselinum hortense
RhTPS6	Unnamed__4	CTCC	1819	4	+	Petroselinum hortense
RhTPS6	Unnamed__4	CTCC	1845	4	+	Petroselinum hortense
RhTPS6	Unnamed__4	CTCC	1850	4	+	Petroselinum hortense
RhTPS6	G-Box	CACGTG	1640	6	-	Pisum sativum	cis-acting regulatory element involved in light responsiveness
RhTPS6	TCCC-motif	TCTCCCT	689	7	-	Spinacia oleracea	part of a light responsive element
RhTPS6	TATA-box	TATAA	1	5	-	Arabidopsis thaliana	core promoter element around -30 of transcription start
RhTPS6	TATA-box	TATA	2	4	+	Arabidopsis thaliana	core promoter element around -30 of transcription start
RhTPS6	TATA-box	TATA	40	4	+	Arabidopsis thaliana	core promoter element around -30 of transcription start
RhTPS6	TATA-box	ATTATA	60	6	+	Brassica napus	core promoter element around -30 of transcription start
RhTPS6	TATA-box	TATAA	61	5	-	Arabidopsis thaliana	core promoter element around -30 of transcription start
RhTPS6	TATA-box	TATA	62	4	+	Arabidopsis thaliana	core promoter element around -30 of transcription start
RhTPS6	TATA-box	TACAAAA	66	7	-	Oryza sativa	core promoter element around -30 of transcription start
RhTPS6	TATA-box	ATATAT	81	6	+	Brassica napus	core promoter element around -30 of transcription start
RhTPS6	TATA-box	TATATA	82	6	+	Arabidopsis thaliana	core promoter element around -30 of transcription start
RhTPS6	TATA-box	ATATAA	83	6	+	Brassica oleracea	core promoter element around -30 of transcription start
RhTPS6	TATA-box	TATA	84	4	+	Arabidopsis thaliana	core promoter element around -30 of transcription start
RhTPS6	TATA-box	TACAAAA	273	7	-	Oryza sativa	core promoter element around -30 of transcription start
RhTPS6	TATA-box	TATAAAA	291	7	-	Pisum sativum	core promoter element around -30 of transcription start
RhTPS6	TATA-box	TATAAA	292	6	-	Helianthus annuus	core promoter element around -30 of transcription start
RhTPS6	TATA-box	TATAA	293	5	-	Arabidopsis thaliana	core promoter element around -30 of transcription start
RhTPS6	TATA-box	TATA	294	4	+	Arabidopsis thaliana	core promoter element around -30 of transcription start
RhTPS6	TATA-box	TATA	412	4	+	Arabidopsis thaliana	core promoter element around -30 of transcription start
RhTPS6	TATA-box	TATA	418	4	+	Arabidopsis thaliana	core promoter element around -30 of transcription start
RhTPS6	TATA-box	ATATAT	427	6	+	Brassica napus	core promoter element around -30 of transcription start
RhTPS6	TATA-box	TATA	428	4	+	Arabidopsis thaliana	core promoter element around -30 of transcription start
RhTPS6	TATA-box	ATTATA	481	6	+	Brassica napus	core promoter element around -30 of transcription start
RhTPS6	TATA-box	TATAA	482	5	-	Arabidopsis thaliana	core promoter element around -30 of transcription start
RhTPS6	TATA-box	TATA	483	4	+	Arabidopsis thaliana	core promoter element around -30 of transcription start
RhTPS6	TATA-box	TATA	680	4	+	Arabidopsis thaliana	core promoter element around -30 of transcription start
RhTPS6	TATA-box	TATA	724	4	+	Arabidopsis thaliana	core promoter element around -30 of transcription start
RhTPS6	TATA-box	ATTATA	1346	6	+	Brassica napus	core promoter element around -30 of transcription start
RhTPS6	TATA-box	TATAA	1347	5	-	Arabidopsis thaliana	core promoter element around -30 of transcription start
RhTPS6	TATA-box	TATA	1348	4	-	Arabidopsis thaliana	core promoter element around -30 of transcription start
RhTPS6	TATA-box	ccTATAAAaa	1374	9	+	Arabidopsis thaliana	core promoter element around -30 of transcription start
RhTPS6	TATA-box	TATA	1376	4	-	Arabidopsis thaliana	core promoter element around -30 of transcription start
RhTPS6	TATA-box	TATAAA	1429	6	-	Helianthus annuus	core promoter element around -30 of transcription start
RhTPS6	TATA-box	TATAA	1430	5	-	Arabidopsis thaliana	core promoter element around -30 of transcription start
RhTPS6	TATA-box	TATA	1431	4	-	Arabidopsis thaliana	core promoter element around -30 of transcription start
RhTPS6	TATA-box	TATA	1676	4	-	Arabidopsis thaliana	core promoter element around -30 of transcription start
RhTPS6	TATA-box	TACAAAA	1835	7	+	Oryza sativa	core promoter element around -30 of transcription start
RhTPS6	GA-motif	ATAGATAA	419	8	+	Arabidopsis thaliana	part of a light responsive element
RhTPS6	GT1-motif	GGTTAA	90	6	+	Arabidopsis thaliana	light responsive element
RhTPS6	GT1-motif	GGTTAA	354	6	+	Arabidopsis thaliana	light responsive element
RhTPS6	GT1-motif	GGTTAA	382	6	+	Arabidopsis thaliana	light responsive element
RhTPS7a	as-1	TGACG	1263	5	+	Arabidopsis thaliana
RhTPS7a	as-1	TGACG	1274	5	-	Arabidopsis thaliana
RhTPS7a	Myb	CAACTG	177	6	+	Arabidopsis thaliana
RhTPS7a	Myb	CAACTG	292	6	+	Arabidopsis thaliana
RhTPS7a	Myb	TAACTG	1330	6	-	Arabidopsis thaliana
RhTPS7a	Myb	CAACTG	1978	6	-	Arabidopsis thaliana
RhTPS7a	AT~TATA-box	TATATA	1119	6	-	Arabidopsis thaliana
RhTPS7a	AT~TATA-box	TATATA	1941	6	-	Arabidopsis thaliana
RhTPS7a	AP-1	TGAGTTAG	847	8	+	Arabidopsis thaliana
RhTPS7a	DRE core	GCCGAC	158	6	+	Arabidopsis thaliana
RhTPS7a	DRE core	GCCGAC	1193	6	-	Arabidopsis thaliana
RhTPS7a	MYB recognition site	CCGTTG	360	6	+	Arabidopsis thaliana
RhTPS7a	CAAT-box	CAAAT	76	5	+	Pisum sativum	common cis-acting element in promoter and enhancer regions
RhTPS7a	CAAT-box	CAAAT	133	5	-	Pisum sativum	common cis-acting element in promoter and enhancer regions
RhTPS7a	CAAT-box	CCAAT	491	5	+	Arabidopsis thaliana	common cis-acting element in promoter and enhancer regions
RhTPS7a	CAAT-box	CAAT	492	4	+	Nicotiana glutinosa
RhTPS7a	CAAT-box	CAAAT	509	5	+	Pisum sativum	common cis-acting element in promoter and enhancer regions
RhTPS7a	CAAT-box	CCAAT	619	5	+	Arabidopsis thaliana	common cis-acting element in promoter and enhancer regions
RhTPS7a	CAAT-box	CAAT	620	4	+	Nicotiana glutinosa
RhTPS7a	CAAT-box	CCAAT	628	5	+	Arabidopsis thaliana	common cis-acting element in promoter and enhancer regions
RhTPS7a	CAAT-box	CAAT	629	4	+	Nicotiana glutinosa
RhTPS7a	CAAT-box	CCAAT	692	5	+	Arabidopsis thaliana	common cis-acting element in promoter and enhancer regions
RhTPS7a	CAAT-box	CAAT	693	4	+	Nicotiana glutinosa
RhTPS7a	CAAT-box	CAAT	743	4	-	Nicotiana glutinosa
RhTPS7a	CAAT-box	CCAAT	794	5	+	Arabidopsis thaliana	common cis-acting element in promoter and enhancer regions
RhTPS7a	CAAT-box	CAAT	795	4	+	Nicotiana glutinosa
RhTPS7a	CAAT-box	CAAT	855	4	+	Nicotiana glutinosa
RhTPS7a	CAAT-box	CAAAT	897	5	-	Pisum sativum	common cis-acting element in promoter and enhancer regions
RhTPS7a	CAAT-box	CCAAT	932	5	+	Arabidopsis thaliana	common cis-acting element in promoter and enhancer regions
RhTPS7a	CAAT-box	CAAT	933	4	+	Nicotiana glutinosa
RhTPS7a	CAAT-box	CAAAT	950	5	+	Pisum sativum	common cis-acting element in promoter and enhancer regions
RhTPS7a	CAAT-box	CCAAT	960	5	-	Arabidopsis thaliana	common cis-acting element in promoter and enhancer regions
RhTPS7a	CAAT-box	CAAAT	1075	5	-	Pisum sativum	common cis-acting element in promoter and enhancer regions
RhTPS7a	CAAT-box	CAAT	1113	4	-	Nicotiana glutinosa
RhTPS7a	CAAT-box	CAAT	1128	4	-	Nicotiana glutinosa
RhTPS7a	CAAT-box	CAAAT	1157	5	+	Pisum sativum	common cis-acting element in promoter and enhancer regions
RhTPS7a	CAAT-box	CAAT	1219	4	-	Nicotiana glutinosa
RhTPS7a	CAAT-box	CAAT	1223	4	-	Nicotiana glutinosa
RhTPS7a	CAAT-box	CAAT	1246	4	-	Nicotiana glutinosa
RhTPS7a	CAAT-box	CAAAT	1353	5	-	Pisum sativum	common cis-acting element in promoter and enhancer regions
RhTPS7a	CAAT-box	CAAT	1369	4	+	Nicotiana glutinosa
RhTPS7a	CAAT-box	CAAT	1453	4	+	Nicotiana glutinosa
RhTPS7a	CAAT-box	CAAAT	1455	5	-	Pisum sativum	common cis-acting element in promoter and enhancer regions
RhTPS7a	CAAT-box	CAAT	1464	4	+	Nicotiana glutinosa
RhTPS7a	CAAT-box	CAAT	1568	4	-	Nicotiana glutinosa
RhTPS7a	CAAT-box	CAAAT	1773	5	-	Pisum sativum	common cis-acting element in promoter and enhancer regions
RhTPS7a	CAAT-box	CAAAT	1787	5	+	Pisum sativum	common cis-acting element in promoter and enhancer regions
RhTPS7a	CAAT-box	CAAAT	1843	5	-	Pisum sativum	common cis-acting element in promoter and enhancer regions
RhTPS7a	CAAT-box	CCAAT	1848	5	-	Arabidopsis thaliana	common cis-acting element in promoter and enhancer regions
RhTPS7a	CAAT-box	CAAAT	1924	5	-	Pisum sativum	common cis-acting element in promoter and enhancer regions
RhTPS7a	CAAT-box	CAAAT	1966	5	-	Pisum sativum	common cis-acting element in promoter and enhancer regions
RhTPS7a	STRE	AGGGG	603	5	-	Arabidopsis thaliana
RhTPS7a	STRE	AGGGG	1339	5	+	Arabidopsis thaliana
RhTPS7a	CGTCA-motif	CGTCA	1263	5	-	Hordeum vulgare	cis-acting regulatory element involved in the MeJA-responsiveness
RhTPS7a	CGTCA-motif	CGTCA	1274	5	+	Hordeum vulgare	cis-acting regulatory element involved in the MeJA-responsiveness
RhTPS7a	ARE	AAACCA	912	6	+	Zea mays	cis-acting regulatory element essential for the anaerobic induction
RhTPS7a	ARE	AAACCA	1760	6	-	Zea mays	cis-acting regulatory element essential for the anaerobic induction
RhTPS7a	ARE	AAACCA	1850	6	-	Zea mays	cis-acting regulatory element essential for the anaerobic induction
RhTPS7a	LTR	CCGAAA	1994	6	-	Hordeum vulgare	cis-acting element involved in low-temperature responsiveness
RhTPS7a	Myc	TCTCTTA	801	7	-	Arabidopsis thaliana
RhTPS7a	AE-box	AGAAACAA	1765	8	-	Arabidopsis thaliana	part of a module for light response
RhTPS7a	CCAAT-box	CAACGG	360	6	-	Hordeum vulgare	MYBHv1 binding site
RhTPS7a	Myb-binding site	CAACAG	581	6	+	Nicotiana tabacum
RhTPS7a	ABRE3a	TACGTG	1034	6	+	Zea mays
RhTPS7a	ABRE3a	TACGTG	1292	6	-	Zea mays
RhTPS7a	circadian	CAAAGATATC	85	9	-	Lycopersicon esculentum	cis-acting regulatory element involved in circadian control
RhTPS7a	TCT-motif	TCTTAC	1625	6	-	Arabidopsis thaliana	part of a light responsive element
RhTPS7a	MRE	AACCTAA	574	7	+	Petroselinum crispum	MYB binding site involved in light responsiveness
RhTPS7a	MYC	CATTTG	132	6	+	Arabidopsis thaliana
RhTPS7a	MYC	CATTTG	1074	6	+	Arabidopsis thaliana
RhTPS7a	MYC	CATTTG	1787	6	-	Arabidopsis thaliana
RhTPS7a	MYC	CATTTG	1965	6	+	Arabidopsis thaliana
RhTPS7a	ABRE4	CACGTA	1034	6	-	Zea mays
RhTPS7a	ABRE4	CACGTA	1292	6	+	Zea mays
RhTPS7a	Box 4	ATTAAT	1403	6	-	Petroselinum crispum	part of a conserved DNA module involved in light responsiveness
RhTPS7a	AAGAA-motif	GAAAGAA	768	7	+	Avena sativa
RhTPS7a	AAGAA-motif	gGTAAAGAAA	1312	9	+	Avena sativa
RhTPS7a	Unnamed__4	CTCC	97	4	+	Petroselinum hortense
RhTPS7a	Unnamed__4	CTCC	199	4	+	Petroselinum hortense
RhTPS7a	Unnamed__4	CTCC	211	4	+	Petroselinum hortense
RhTPS7a	Unnamed__4	CTCC	214	4	+	Petroselinum hortense
RhTPS7a	Unnamed__4	CTCC	396	4	+	Petroselinum hortense
RhTPS7a	Unnamed__4	CTCC	399	4	+	Petroselinum hortense
RhTPS7a	Unnamed__4	CTCC	528	4	+	Petroselinum hortense
RhTPS7a	Unnamed__4	CTCC	608	4	+	Petroselinum hortense
RhTPS7a	Unnamed__4	CTCC	676	4	-	Petroselinum hortense
RhTPS7a	Unnamed__4	CTCC	687	4	-	Petroselinum hortense
RhTPS7a	Unnamed__4	CTCC	963	4	-	Petroselinum hortense
RhTPS7a	Unnamed__4	CTCC	1148	4	-	Petroselinum hortense
RhTPS7a	Unnamed__4	CTCC	1337	4	-	Petroselinum hortense
RhTPS7a	Unnamed__4	CTCC	1750	4	-	Petroselinum hortense
RhTPS7a	G-Box	CACGTT	638	6	+	Pisum sativum	cis-acting regulatory element involved in light responsiveness
RhTPS7a	TCA-element	CCATCTTTTT	1369	9	+	Nicotiana tabacum	cis-acting element involved in salicylic acid responsiveness
RhTPS7a	TCA-element	TCAGAAGAGG	1523	9	-	Brassica oleracea	cis-acting element involved in salicylic acid responsiveness
RhTPS7a	GT1-motif	GGTTAA	551	6	+	Arabidopsis thaliana	light responsive element
RhTPS7a	GT1-motif	GGTTAA	1713	6	+	Arabidopsis thaliana	light responsive element
RhTPS7a	TATA-box	TATA	681	4	+	Arabidopsis thaliana	core promoter element around -30 of transcription start
RhTPS7a	TATA-box	TATAA	779	5	-	Arabidopsis thaliana	core promoter element around -30 of transcription start
RhTPS7a	TATA-box	TATA	780	4	+	Arabidopsis thaliana	core promoter element around -30 of transcription start
RhTPS7a	TATA-box	ATATAA	908	6	+	Brassica oleracea	core promoter element around -30 of transcription start
RhTPS7a	TATA-box	TATA	909	4	+	Arabidopsis thaliana	core promoter element around -30 of transcription start
RhTPS7a	TATA-box	TAAAGATT	955	8	+	Arabidopsis thaliana	core promoter element around -30 of transcription start
RhTPS7a	TATA-box	TATACA	1101	6	-	Helianthus annuus	core promoter element around -30 of transcription start
RhTPS7a	TATA-box	TATA	1103	4	-	Arabidopsis thaliana	core promoter element around -30 of transcription start
RhTPS7a	TATA-box	ATTATA	1107	6	+	Brassica napus	core promoter element around -30 of transcription start
RhTPS7a	TATA-box	TATAA	1108	5	-	Arabidopsis thaliana	core promoter element around -30 of transcription start
RhTPS7a	TATA-box	TATA	1109	4	-	Arabidopsis thaliana	core promoter element around -30 of transcription start
RhTPS7a	TATA-box	ATTATA	1117	6	+	Brassica napus	core promoter element around -30 of transcription start
RhTPS7a	TATA-box	TATATAA	1118	7	-	Arabidopsis thaliana	core promoter element around -30 of transcription start
RhTPS7a	TATA-box	TATATA	1119	6	-	Arabidopsis thaliana	core promoter element around -30 of transcription start
RhTPS7a	TATA-box	ATATAA	1120	6	+	Brassica oleracea	core promoter element around -30 of transcription start
RhTPS7a	TATA-box	TATA	1121	4	-	Arabidopsis thaliana	core promoter element around -30 of transcription start
RhTPS7a	TATA-box	TATA	1137	4	-	Arabidopsis thaliana	core promoter element around -30 of transcription start
RhTPS7a	TATA-box	TATACA	1356	6	-	Helianthus annuus	core promoter element around -30 of transcription start
RhTPS7a	TATA-box	TATA	1358	4	-	Arabidopsis thaliana	core promoter element around -30 of transcription start
RhTPS7a	TATA-box	ATATAT	1940	6	-	Brassica napus	core promoter element around -30 of transcription start
RhTPS7a	TATA-box	TATATA	1941	6	-	Arabidopsis thaliana	core promoter element around -30 of transcription start
RhTPS7a	TATA-box	TATA	1943	4	-	Arabidopsis thaliana	core promoter element around -30 of transcription start
RhTPS7a		motif_sequence	154	4	+	organism	short_function
RhTPS7a		motif_sequence	197	4	+	organism	short_function
RhTPS7a		motif_sequence	229	4	+	organism	short_function
RhTPS7a		motif_sequence	345	4	+	organism	short_function
RhTPS7a		motif_sequence	378	4	+	organism	short_function
RhTPS7a		motif_sequence	606	4	+	organism	short_function
RhTPS7a		motif_sequence	615	4	+	organism	short_function
RhTPS7a		motif_sequence	704	4	+	organism	short_function
RhTPS7a		motif_sequence	1163	4	-	organism	short_function
RhTPS7a		motif_sequence	1524	4	+	organism	short_function
RhTPS7a		motif_sequence	1949	4	-	organism	short_function
RhTPS7a	MBS	CAACTG	177	6	+	Arabidopsis thaliana	MYB binding site involved in drought-inducibility
RhTPS7a	MBS	CAACTG	292	6	+	Arabidopsis thaliana	MYB binding site involved in drought-inducibility
RhTPS7a	MBS	CAACTG	1978	6	-	Arabidopsis thaliana	MYB binding site involved in drought-inducibility
RhTPS7a	ERE	ATTTTAAA	439	8	-	Nicotiana glutinos
RhTPS7a	MYB	TAACCA	550	6	-	Arabidopsis thaliana
RhTPS7a	MYB	CAACAG	581	6	+	Arabidopsis thaliana
RhTPS7a	MYB	CAACCA	817	6	+	Arabidopsis thaliana
RhTPS7a	MYB	CAACCA	1708	6	-	Arabidopsis thaliana
RhTPS7a	MYB	TAACCA	1712	6	-	Arabidopsis thaliana
RhTPS7a	GTGGC-motif	CATCGTGTGGC	634	10	-	Arabidopsis thaliana	part of a light responsive element
RhTPS7a	MYB-like sequence	TAACCA	550	6	-	Arabidopsis thaliana
RhTPS7a	MYB-like sequence	TAACCA	1712	6	-	Arabidopsis thaliana
RhTPS7a	G-box	TAACACGTAG	1033	9	-	Brassica oleracea	cis-acting regulatory element involved in light responsiveness
RhTPS7a	G-box	TACGTG	1034	6	+	Arabidopsis thaliana	cis-acting regulatory element involved in light responsiveness
RhTPS7a	G-box	TACGTG	1292	6	-	Arabidopsis thaliana	cis-acting regulatory element involved in light responsiveness
RhTPS7a	Unnamed__1	CGTGG	31	5	+	Zea mays
RhTPS7a	Box II	ACACGTTGT	637	9	+	Sinapis alba	part of a light responsive element
RhTPS7a	TGACG-motif	TGACG	1263	5	+	Hordeum vulgare	cis-acting regulatory element involved in the MeJA-responsiveness
RhTPS7a	TGACG-motif	TGACG	1274	5	-	Hordeum vulgare	cis-acting regulatory element involved in the MeJA-responsiveness
RhTPS7a	TCA	TCATCTTCAT	1280	9	+	Pisum sativum
RhTPS7a	GCN4_motif	TGAGTCA	1303	7	+	Oryza sativa	cis-regulatory element involved in endosperm expression
RhTPS7a	ABRE	ACGTG	638	5	-	Arabidopsis thaliana	cis-acting element involved in the abscisic acid responsiveness
RhTPS7a	ABRE	ACGTG	1035	5	+	Arabidopsis thaliana	cis-acting element involved in the abscisic acid responsiveness
RhTPS7a	ABRE	ACGTG	1292	5	-	Arabidopsis thaliana	cis-acting element involved in the abscisic acid responsiveness
RhTPS7b	F-box	CTATTCTCATT	1117	10	-	Lycopersicon esculentum
RhTPS7b	Unnamed__4	CTCC	224	4	+	Petroselinum hortense
RhTPS7b	Unnamed__4	CTCC	311	4	-	Petroselinum hortense
RhTPS7b	Unnamed__4	CTCC	316	4	+	Petroselinum hortense
RhTPS7b	Unnamed__4	CTCC	1127	4	-	Petroselinum hortense
RhTPS7b	Unnamed__4	CTCC	1309	4	+	Petroselinum hortense
RhTPS7b	Unnamed__4	CTCC	1547	4	+	Petroselinum hortense
RhTPS7b	Unnamed__4	CTCC	1809	4	-	Petroselinum hortense
RhTPS7b	Unnamed__4	CTCC	1953	4	+	Petroselinum hortense
RhTPS7b	Unnamed__4	CTCC	1994	4	-	Petroselinum hortense
RhTPS7b	G-Box	CACGTT	78	6	-	Pisum sativum	cis-acting regulatory element involved in light responsiveness
RhTPS7b	G-Box	CACGTT	306	6	-	Pisum sativum	cis-acting regulatory element involved in light responsiveness
RhTPS7b	G-Box	CACGTG	742	6	+	Pisum sativum	cis-acting regulatory element involved in light responsiveness
RhTPS7b	G-Box	CACGTG	1525	6	-	Pisum sativum	cis-acting regulatory element involved in light responsiveness
RhTPS7b	G-Box	CACGTG	1558	6	-	Pisum sativum	cis-acting regulatory element involved in light responsiveness
RhTPS7b	G-Box	CACGTG	1804	6	-	Pisum sativum	cis-acting regulatory element involved in light responsiveness
RhTPS7b	TCA-element	CCATCTTTTT	1957	9	-	Nicotiana tabacum	cis-acting element involved in salicylic acid responsiveness
RhTPS7b	A-box	CCGTCC	1580	6	-	Petroselinum crispum	cis-acting regulatory element
RhTPS7b	GT1-motif	GGTTAAT	1337	7	-	Avena sativa	light responsive element
RhTPS7b	GT1-motif	GGTTAA	1338	6	-	Arabidopsis thaliana	light responsive element
RhTPS7b	GT1-motif	GGTTAA	1593	6	-	Arabidopsis thaliana	light responsive element
RhTPS7b	TATA-box	TATAA	34	5	-	Arabidopsis thaliana	core promoter element around -30 of transcription start
RhTPS7b	TATA-box	TATA	35	4	+	Arabidopsis thaliana	core promoter element around -30 of transcription start
RhTPS7b	TATA-box	ATATAT	91	6	+	Brassica napus	core promoter element around -30 of transcription start
RhTPS7b	TATA-box	TATA	92	4	+	Arabidopsis thaliana	core promoter element around -30 of transcription start
RhTPS7b	TATA-box	ATATAT	150	6	+	Brassica napus	core promoter element around -30 of transcription start
RhTPS7b	TATA-box	TATA	151	4	+	Arabidopsis thaliana	core promoter element around -30 of transcription start
RhTPS7b	TATA-box	TATA	209	4	+	Arabidopsis thaliana	core promoter element around -30 of transcription start
RhTPS7b	TATA-box	TATAAA	365	6	-	Helianthus annuus	core promoter element around -30 of transcription start
RhTPS7b	TATA-box	TATAA	366	5	-	Arabidopsis thaliana	core promoter element around -30 of transcription start
RhTPS7b	TATA-box	TATA	367	4	+	Arabidopsis thaliana	core promoter element around -30 of transcription start
RhTPS7b	TATA-box	ATATAT	513	6	+	Brassica napus	core promoter element around -30 of transcription start
RhTPS7b	TATA-box	TATATA	514	6	+	Arabidopsis thaliana	core promoter element around -30 of transcription start
RhTPS7b	TATA-box	ATATAT	515	6	+	Brassica napus	core promoter element around -30 of transcription start
RhTPS7b	TATA-box	TATATA	516	6	+	Arabidopsis thaliana	core promoter element around -30 of transcription start
RhTPS7b	TATA-box	TATA	518	4	+	Arabidopsis thaliana	core promoter element around -30 of transcription start
RhTPS7b	TATA-box	TATA	889	4	+	Arabidopsis thaliana	core promoter element around -30 of transcription start
RhTPS7b	TATA-box	TATAAAT	992	7	-	Brassica juncea	core promoter element around -30 of transcription start
RhTPS7b	TATA-box	TATAAA	993	6	-	Helianthus annuus	core promoter element around -30 of transcription start
RhTPS7b	TATA-box	TATAA	994	5	-	Arabidopsis thaliana	core promoter element around -30 of transcription start
RhTPS7b	TATA-box	TATA	995	4	+	Arabidopsis thaliana	core promoter element around -30 of transcription start
RhTPS7b	TATA-box	TATAA	1070	5	-	Arabidopsis thaliana	core promoter element around -30 of transcription start
RhTPS7b	TATA-box	TATA	1071	4	-	Arabidopsis thaliana	core promoter element around -30 of transcription start
RhTPS7b	TATA-box	ATATAA	1292	6	+	Brassica oleracea	core promoter element around -30 of transcription start
RhTPS7b	TATA-box	TATA	1293	4	-	Arabidopsis thaliana	core promoter element around -30 of transcription start
RhTPS7b	TATA-box	ATTATA	1299	6	+	Brassica napus	core promoter element around -30 of transcription start
RhTPS7b	TATA-box	TATAA	1300	5	-	Arabidopsis thaliana	core promoter element around -30 of transcription start
RhTPS7b	TATA-box	TATA	1301	4	-	Arabidopsis thaliana	core promoter element around -30 of transcription start
RhTPS7b	TATA-box	TATAAATA	1321	8	-	Daucus carota	core promoter element around -30 of transcription start
RhTPS7b	TATA-box	TATAAAT	1322	7	-	Brassica juncea	core promoter element around -30 of transcription start
RhTPS7b	TATA-box	TATAAA	1323	6	-	Helianthus annuus	core promoter element around -30 of transcription start
RhTPS7b	TATA-box	TATAA	1324	5	-	Arabidopsis thaliana	core promoter element around -30 of transcription start
RhTPS7b	TATA-box	TATA	1325	4	-	Arabidopsis thaliana	core promoter element around -30 of transcription start
RhTPS7b	TATA-box	TATA	1421	4	-	Arabidopsis thaliana	core promoter element around -30 of transcription start
RhTPS7b	TATA-box	ATATAT	1641	6	-	Brassica napus	core promoter element around -30 of transcription start
RhTPS7b	TATA-box	TATA	1642	4	-	Arabidopsis thaliana	core promoter element around -30 of transcription start
RhTPS7b	TATA-box	TATA	1976	4	-	Arabidopsis thaliana	core promoter element around -30 of transcription start
RhTPS7b	MYC	CATTTG	479	6	+	Arabidopsis thaliana
RhTPS7b	MYC	CATGTG	839	6	+	Arabidopsis thaliana
RhTPS7b	MYC	CATTTG	957	6	+	Arabidopsis thaliana
RhTPS7b	MYC	CATGTG	1158	6	+	Arabidopsis thaliana
RhTPS7b	Box 4	ATTAAT	716	6	+	Petroselinum crispum	part of a conserved DNA module involved in light responsiveness
RhTPS7b	Box 4	ATTAAT	1089	6	-	Petroselinum crispum	part of a conserved DNA module involved in light responsiveness
RhTPS7b	W box	TTGACC	484	6	-	Arabidopsis thaliana
RhTPS7b	W box	TTGACC	1137	6	-	Arabidopsis thaliana
RhTPS7b	MYB-like sequence	TAACCA	1339	6	+	Arabidopsis thaliana
RhTPS7b	G-box	CACGTG	742	6	+	Arabidopsis thaliana	cis-acting regulatory element involved in light responsiveness
RhTPS7b	G-box	CAGACGTGGCA	750	10	-	Nicotiana plumbaginifolia	cis-acting regulatory element involved in light responsiveness
RhTPS7b	G-box	CACGTC	753	6	+	Zea mays	cis-acting regulatory element involved in light responsiveness
RhTPS7b	G-box	CACGTG	1525	6	-	Arabidopsis thaliana	cis-acting regulatory element involved in light responsiveness
RhTPS7b	G-box	tgACACGTGGCA	1555	11	-	Lycopersicon esculentum	cis-acting regulatory element involved in light responsiveness
RhTPS7b	G-box	ACACGTGGC	1556	9	-	Brassica napus	cis-acting regulatory element involved in light responsiveness
RhTPS7b	G-box	CACGTG	1558	6	-	Arabidopsis thaliana	cis-acting regulatory element involved in light responsiveness
RhTPS7b	G-box	CACGTC	1686	6	-	Zea mays	cis-acting regulatory element involved in light responsiveness
RhTPS7b	G-box	CACGTC	1752	6	+	Zea mays	cis-acting regulatory element involved in light responsiveness
RhTPS7b	G-box	CACGTG	1804	6	-	Arabidopsis thaliana	cis-acting regulatory element involved in light responsiveness
RhTPS7b	Unnamed__1	CGTGG	308	5	+	Zea mays
RhTPS7b	Unnamed__1	CGTGG	741	5	-	Zea mays
RhTPS7b	Unnamed__1	CGTGG	752	5	-	Zea mays
RhTPS7b	Unnamed__1	CGTGG	872	5	-	Zea mays
RhTPS7b	Unnamed__1	GCCACGTGGC	1556	9	-	Petunia sp.
RhTPS7b	Unnamed__1	CGTGG	1557	5	-	Zea mays
RhTPS7b	Unnamed__1	CGTGG	1751	5	-	Zea mays
RhTPS7b	Unnamed__1	CGTGG	1794	5	-	Zea mays
RhTPS7b	Unnamed__1	CGTGG	1806	5	+	Zea mays
RhTPS7b	CCGTCC motif	CCGTCC	1580	6	-	Nicotiana tabacum
RhTPS7b	GATA-motif	AAGGATAAGG	1868	9	-	Solanum tuberosum	part of a light responsive element
RhTPS7b	TGACG-motif	TGACG	459	5	-	Hordeum vulgare	cis-acting regulatory element involved in the MeJA-responsiveness
RhTPS7b	TGACG-motif	TGACG	777	5	+	Hordeum vulgare	cis-acting regulatory element involved in the MeJA-responsiveness
RhTPS7b	TGACG-motif	TGACG	780	5	-	Hordeum vulgare	cis-acting regulatory element involved in the MeJA-responsiveness
RhTPS7b	TGACG-motif	TGACG	1541	5	-	Hordeum vulgare	cis-acting regulatory element involved in the MeJA-responsiveness
RhTPS7b	ABRE	ACGTG	79	5	+	Arabidopsis thaliana	cis-acting element involved in the abscisic acid responsiveness
RhTPS7b	ABRE	ACGTG	307	5	+	Arabidopsis thaliana	cis-acting element involved in the abscisic acid responsiveness
RhTPS7b	ABRE	CACGTG	742	6	+	Arabidopsis thaliana	cis-acting element involved in the abscisic acid responsiveness
RhTPS7b	ABRE	ACGTG	743	5	+	Arabidopsis thaliana	cis-acting element involved in the abscisic acid responsiveness
RhTPS7b	ABRE	ACGTG	753	5	-	Arabidopsis thaliana	cis-acting element involved in the abscisic acid responsiveness
RhTPS7b	ABRE	CACGTG	1525	6	-	Arabidopsis thaliana	cis-acting element involved in the abscisic acid responsiveness
RhTPS7b	ABRE	ACGTG	1526	5	+	Arabidopsis thaliana	cis-acting element involved in the abscisic acid responsiveness
RhTPS7b	ABRE	GCAACGTGTC	1556	9	+	Hordeum vulgare	cis-acting element involved in the abscisic acid responsiveness
RhTPS7b	ABRE	CACGTG	1558	6	-	Arabidopsis thaliana	cis-acting element involved in the abscisic acid responsiveness
RhTPS7b	ABRE	ACGTG	1559	5	+	Arabidopsis thaliana	cis-acting element involved in the abscisic acid responsiveness
RhTPS7b	ABRE	ACGTG	1687	5	+	Arabidopsis thaliana	cis-acting element involved in the abscisic acid responsiveness
RhTPS7b	ABRE	ACGTG	1752	5	-	Arabidopsis thaliana	cis-acting element involved in the abscisic acid responsiveness
RhTPS7b	ABRE	CACGTG	1804	6	-	Arabidopsis thaliana	cis-acting element involved in the abscisic acid responsiveness
RhTPS7b	ABRE	ACGTG	1805	5	+	Arabidopsis thaliana	cis-acting element involved in the abscisic acid responsiveness
RhTPS7b	GCN4_motif	TGAGTCA	496	7	-	Oryza sativa	cis-regulatory element involved in endosperm expression
RhTPS7b		motif_sequence	141	4	+	organism	short_function
RhTPS7b		motif_sequence	435	4	-	organism	short_function
RhTPS7b		motif_sequence	453	4	+	organism	short_function
RhTPS7b		motif_sequence	597	4	+	organism	short_function
RhTPS7b		motif_sequence	784	4	+	organism	short_function
RhTPS7b		motif_sequence	908	4	-	organism	short_function
RhTPS7b		motif_sequence	1479	4	+	organism	short_function
RhTPS7b		motif_sequence	1484	4	+	organism	short_function
RhTPS7b		motif_sequence	1585	4	-	organism	short_function
RhTPS7b		motif_sequence	1875	4	+	organism	short_function
RhTPS7b		motif_sequence	1982	4	-	organism	short_function
RhTPS7b		motif_sequence	1994	4	-	organism	short_function
RhTPS7b	TATA	TATAAAAT	367	8	+	Arabidopsis thaliana
RhTPS7b	MBS	CAACTG	1833	6	-	Arabidopsis thaliana	MYB binding site involved in drought-inducibility
RhTPS7b	TGA-element	AACGAC	1284	6	+	Brassica oleracea	auxin-responsive element
RhTPS7b	TGA-element	AACGAC	1657	6	+	Brassica oleracea	auxin-responsive element
RhTPS7b	MYB	CAACCA	738	6	+	Arabidopsis thaliana
RhTPS7b	MYB	TAACCA	1339	6	+	Arabidopsis thaliana
RhTPS7b	motif I	gGTACGTGGCG	1749	10	-	Oryza sativa	cis-acting regulatory element root specific
RhTPS7b	ARE	AAACCA	576	6	-	Zea mays	cis-acting regulatory element essential for the anaerobic induction
RhTPS7b	ARE	AAACCA	711	6	+	Zea mays	cis-acting regulatory element essential for the anaerobic induction
RhTPS7b	LTR	CCGAAA	1531	6	+	Hordeum vulgare	cis-acting element involved in low-temperature responsiveness
RhTPS7b	I-box	gGATAAGGTG	796	10	-	Zea mays	part of a light responsive element
RhTPS7b	I-box	gGATAAGGTG	1866	9	-	Zea mays	part of a light responsive element
RhTPS7b	I-box	ccttatcct	1868	9	+	Arabidopsis thaliana	part of a light responsive element
RhTPS7b	CCGTCC-box	CCGTCC	1580	6	-	Petroselinum hortense
RhTPS7b	as-1	TGACG	459	5	-	Arabidopsis thaliana
RhTPS7b	as-1	TGACG	777	5	+	Arabidopsis thaliana
RhTPS7b	as-1	TGACG	780	5	-	Arabidopsis thaliana
RhTPS7b	as-1	TGACG	1541	5	-	Arabidopsis thaliana
RhTPS7b	Myb	CAACTG	1833	6	-	Arabidopsis thaliana
RhTPS7b	O2-site	GATGATGTGG	836	9	+	Zea mays	cis-acting regulatory element involved in zein metabolism regulation
RhTPS7b	AT~TATA-box	TATATA	514	6	+	Arabidopsis thaliana
RhTPS7b	AT~TATA-box	TATATA	516	6	+	Arabidopsis thaliana
RhTPS7b	DRE core	GCCGAC	1665	6	-	Arabidopsis thaliana
RhTPS7b	DRE core	GCCGAC	1683	6	+	Arabidopsis thaliana
RhTPS7b	DRE core	GCCGAC	1812	6	+	Arabidopsis thaliana
RhTPS7b	CAAT-box	CAAAT	65	5	+	Pisum sativum	common cis-acting element in promoter and enhancer regions
RhTPS7b	CAAT-box	CAAT	89	4	+	Nicotiana glutinosa
RhTPS7b	CAAT-box	CAAT	112	4	+	Nicotiana glutinosa
RhTPS7b	CAAT-box	CAAAT	247	5	+	Pisum sativum	common cis-acting element in promoter and enhancer regions
RhTPS7b	CAAT-box	CAAT	379	4	-	Nicotiana glutinosa
RhTPS7b	CAAT-box	CAAAT	480	5	-	Pisum sativum	common cis-acting element in promoter and enhancer regions
RhTPS7b	CAAT-box	CAAT	502	4	-	Nicotiana glutinosa
RhTPS7b	CAAT-box	CCAAT	574	5	-	Arabidopsis thaliana	common cis-acting element in promoter and enhancer regions
RhTPS7b	CAAT-box	CAAT	602	4	+	Nicotiana glutinosa
RhTPS7b	CAAT-box	CAAAT	619	5	+	Pisum sativum	common cis-acting element in promoter and enhancer regions
RhTPS7b	CAAT-box	CAAT	678	4	+	Nicotiana glutinosa
RhTPS7b	CAAT-box	CCCAATTT	729	8	+	Arabidopsis thaliana	common cis-acting element in promoter and enhancer regions
RhTPS7b	CAAT-box	CCAAT	730	5	+	Arabidopsis thaliana	common cis-acting element in promoter and enhancer regions
RhTPS7b	CAAT-box	CAAT	731	4	+	Nicotiana glutinosa
RhTPS7b	CAAT-box	CAAT	825	4	-	Nicotiana glutinosa
RhTPS7b	CAAT-box	CAAAT	958	5	-	Pisum sativum	common cis-acting element in promoter and enhancer regions
RhTPS7b	CAAT-box	CAAT	1066	4	-	Nicotiana glutinosa
RhTPS7b	CAAT-box	CAAT	1087	4	+	Nicotiana glutinosa
RhTPS7b	CAAT-box	CAAT	1093	4	-	Nicotiana glutinosa
RhTPS7b	CAAT-box	CAAAT	1140	5	+	Pisum sativum	common cis-acting element in promoter and enhancer regions
RhTPS7b	CAAT-box	CAAT	1147	4	+	Nicotiana glutinosa
RhTPS7b	CAAT-box	CAAT	1154	4	+	Nicotiana glutinosa
RhTPS7b	CAAT-box	CAAT	1235	4	-	Nicotiana glutinosa
RhTPS7b	CAAT-box	CAAT	1239	4	-	Nicotiana glutinosa
RhTPS7b	CAAT-box	CCAAT	1289	5	+	Arabidopsis thaliana	common cis-acting element in promoter and enhancer regions
RhTPS7b	CAAT-box	CAAT	1290	4	+	Nicotiana glutinosa
RhTPS7b	CAAT-box	CAAT	1335	4	+	Nicotiana glutinosa
RhTPS7b	CAAT-box	CAAT	1787	4	-	Nicotiana glutinosa
RhTPS7b	CAAT-box	TGCCAAC	1835	7	-	Petunia hybrida	common cis-acting element in promoter and enhancer regions
RhTPS7b	CAAT-box	CAAT	1880	4	+	Nicotiana glutinosa
RhTPS7b	CAAT-box	CCAAT	1971	5	-	Arabidopsis thaliana	common cis-acting element in promoter and enhancer regions
RhTPS7b	CAAT-box	CAAT	1979	4	-	Nicotiana glutinosa
RhTPS7b	STRE	AGGGG	563	5	-	Arabidopsis thaliana
RhTPS7b	STRE	AGGGG	1306	5	-	Arabidopsis thaliana
RhTPS7b	STRE	AGGGG	1311	5	-	Arabidopsis thaliana
RhTPS7b	STRE	AGGGG	1698	5	-	Arabidopsis thaliana
RhTPS7b	STRE	AGGGG	1988	5	+	Arabidopsis thaliana
RhTPS7b	CGTCA-motif	CGTCA	459	5	+	Hordeum vulgare	cis-acting regulatory element involved in the MeJA-responsiveness
RhTPS7b	CGTCA-motif	CGTCA	777	5	-	Hordeum vulgare	cis-acting regulatory element involved in the MeJA-responsiveness
RhTPS7b	CGTCA-motif	CGTCA	780	5	+	Hordeum vulgare	cis-acting regulatory element involved in the MeJA-responsiveness
RhTPS7b	CGTCA-motif	CGTCA	1541	5	+	Hordeum vulgare	cis-acting regulatory element involved in the MeJA-responsiveness
RhTPS7b	CARE	CAACTCAC	184	8	+	Oryza sativa
RhTPS7b	circadian	CAAAGATATC	1361	9	+	Lycopersicon esculentum	cis-acting regulatory element involved in circadian control
RhTPS7b	AE-box	AGAAACAA	1503	8	+	Arabidopsis thaliana	part of a module for light response
RhTPS7b	LAMP-element	CCTTATCCA	798	9	+	Spinacia oleracea	part of a light responsive element
RhTPS9	CCAAT-box	CAACGG	748	6	-	Hordeum vulgare	MYBHv1 binding site
RhTPS9	Myb-binding site	CAACAG	78	6	+	Nicotiana tabacum
RhTPS9	AT-rich element	ATAGAAATCAA	98	10	-	Glycine max	binding site of AT-rich DNA binding protein (ATBP-1)
RhTPS9	AT-rich element	ATAGAAATCAA	1176	10	+	Glycine max	binding site of AT-rich DNA binding protein (ATBP-1)
RhTPS9	TCT-motif	TCTTAC	422	6	+	Arabidopsis thaliana	part of a light responsive element
RhTPS9	TCT-motif	TCTTAC	1625	6	-	Arabidopsis thaliana	part of a light responsive element
RhTPS9	TCT-motif	TCTTAC	1835	6	-	Arabidopsis thaliana	part of a light responsive element
RhTPS9	as-1	TGACG	1210	5	+	Arabidopsis thaliana
RhTPS9	as-1	TGACG	1250	5	+	Arabidopsis thaliana
RhTPS9	as-1	TGACG	1433	5	-	Arabidopsis thaliana
RhTPS9	Myb	CAACTG	1339	6	+	Arabidopsis thaliana
RhTPS9	Myb	CAACTG	1863	6	+	Arabidopsis thaliana
RhTPS9	O2-site	GATGATGTGG	522	9	-	Zea mays	cis-acting regulatory element involved in zein metabolism regulation
RhTPS9	AT~TATA-box	TATATA	939	6	+	Arabidopsis thaliana
RhTPS9	AT~TATA-box	TATATAAA	1934	8	-	Arabidopsis thaliana
RhTPS9	AT~TATA-box	TATATA	1936	6	-	Arabidopsis thaliana
RhTPS9	AT~TATA-box	TATATA	1938	6	-	Arabidopsis thaliana
RhTPS9	MYB recognition site	CCGTTG	748	6	+	Arabidopsis thaliana
RhTPS9	CAAT-box	CAAT	5	4	+	Nicotiana glutinosa
RhTPS9	CAAT-box	CAAAT	131	5	-	Pisum sativum	common cis-acting element in promoter and enhancer regions
RhTPS9	CAAT-box	CAAAT	138	5	+	Pisum sativum	common cis-acting element in promoter and enhancer regions
RhTPS9	CAAT-box	CAAT	192	4	+	Nicotiana glutinosa
RhTPS9	CAAT-box	CAAT	225	4	+	Nicotiana glutinosa
RhTPS9	CAAT-box	CAAAT	290	5	+	Pisum sativum	common cis-acting element in promoter and enhancer regions
RhTPS9	CAAT-box	CAAAT	314	5	+	Pisum sativum	common cis-acting element in promoter and enhancer regions
RhTPS9	CAAT-box	CAAT	332	4	+	Nicotiana glutinosa
RhTPS9	CAAT-box	CAAT	334	4	-	Nicotiana glutinosa
RhTPS9	CAAT-box	CAAT	377	4	+	Nicotiana glutinosa
RhTPS9	CAAT-box	CAAT	601	4	+	Nicotiana glutinosa
RhTPS9	CAAT-box	CAAT	637	4	+	Nicotiana glutinosa
RhTPS9	CAAT-box	CAAT	647	4	+	Nicotiana glutinosa
RhTPS9	CAAT-box	CAAT	655	4	+	Nicotiana glutinosa
RhTPS9	CAAT-box	CCAAT	703	5	+	Arabidopsis thaliana	common cis-acting element in promoter and enhancer regions
RhTPS9	CAAT-box	CAAT	704	4	+	Nicotiana glutinosa
RhTPS9	CAAT-box	CCAAT	727	5	+	Arabidopsis thaliana	common cis-acting element in promoter and enhancer regions
RhTPS9	CAAT-box	CAAT	728	4	+	Nicotiana glutinosa
RhTPS9	CAAT-box	CCAAT	812	5	-	Arabidopsis thaliana	common cis-acting element in promoter and enhancer regions
RhTPS9	CAAT-box	CAAT	866	4	+	Nicotiana glutinosa
RhTPS9	CAAT-box	CAAT	888	4	-	Nicotiana glutinosa
RhTPS9	CAAT-box	CAAAT	912	5	-	Pisum sativum	common cis-acting element in promoter and enhancer regions
RhTPS9	CAAT-box	CCAAT	962	5	+	Arabidopsis thaliana	common cis-acting element in promoter and enhancer regions
RhTPS9	CAAT-box	CAAT	963	4	+	Nicotiana glutinosa
RhTPS9	CAAT-box	CAAAT	984	5	-	Pisum sativum	common cis-acting element in promoter and enhancer regions
RhTPS9	CAAT-box	CAAAT	1025	5	-	Pisum sativum	common cis-acting element in promoter and enhancer regions
RhTPS9	CAAT-box	CAAT	1069	4	-	Nicotiana glutinosa
RhTPS9	CAAT-box	CAAT	1140	4	+	Nicotiana glutinosa
RhTPS9	CAAT-box	CAAT	1145	4	+	Nicotiana glutinosa
RhTPS9	CAAT-box	CAAT	1147	4	-	Nicotiana glutinosa
RhTPS9	CAAT-box	CAAT	1223	4	-	Nicotiana glutinosa
RhTPS9	CAAT-box	CAAAT	1293	5	-	Pisum sativum	common cis-acting element in promoter and enhancer regions
RhTPS9	CAAT-box	CAAT	1394	4	+	Nicotiana glutinosa
RhTPS9	CAAT-box	CAAT	1504	4	+	Nicotiana glutinosa
RhTPS9	CAAT-box	CAAT	1522	4	-	Nicotiana glutinosa
RhTPS9	CAAT-box	CAAT	1532	4	-	Nicotiana glutinosa
RhTPS9	CAAT-box	CCAAT	1536	5	-	Arabidopsis thaliana	common cis-acting element in promoter and enhancer regions
RhTPS9	CAAT-box	CAAT	1708	4	-	Nicotiana glutinosa
RhTPS9	CAAT-box	CCAAT	1758	5	-	Arabidopsis thaliana	common cis-acting element in promoter and enhancer regions
RhTPS9	CAAT-box	CAAT	1858	4	+	Nicotiana glutinosa
RhTPS9	CAAT-box	CCAAT	1905	5	+	Arabidopsis thaliana	common cis-acting element in promoter and enhancer regions
RhTPS9	CAAT-box	CAAT	1906	4	+	Nicotiana glutinosa
RhTPS9	CAAT-box	CAAAT	1990	5	+	Pisum sativum	common cis-acting element in promoter and enhancer regions
RhTPS9	GARE-motif	TCTGTTG	78	7	-	Brassica oleracea	gibberellin-responsive element
RhTPS9	STRE	AGGGG	382	5	-	Arabidopsis thaliana
RhTPS9	CGTCA-motif	CGTCA	1210	5	-	Hordeum vulgare	cis-acting regulatory element involved in the MeJA-responsiveness
RhTPS9	CGTCA-motif	CGTCA	1250	5	-	Hordeum vulgare	cis-acting regulatory element involved in the MeJA-responsiveness
RhTPS9	CGTCA-motif	CGTCA	1433	5	+	Hordeum vulgare	cis-acting regulatory element involved in the MeJA-responsiveness
RhTPS9	ARE	AAACCA	959	6	+	Zea mays	cis-acting regulatory element essential for the anaerobic induction
RhTPS9	ARE	AAACCA	1041	6	-	Zea mays	cis-acting regulatory element essential for the anaerobic induction
RhTPS9	ARE	AAACCA	1335	6	+	Zea mays	cis-acting regulatory element essential for the anaerobic induction
RhTPS9	ARE	AAACCA	1843	6	+	Zea mays	cis-acting regulatory element essential for the anaerobic induction
RhTPS9	ARE	AAACCA	1986	6	+	Zea mays	cis-acting regulatory element essential for the anaerobic induction
RhTPS9	LTR	CCGAAA	1476	6	+	Hordeum vulgare	cis-acting element involved in low-temperature responsiveness
RhTPS9	I-box	cCATATCCAAT	1899	11	+	Flaveria trinervia	part of a light responsive element
RhTPS9		motif_sequence	156	4	+	organism	short_function
RhTPS9		motif_sequence	693	4	+	organism	short_function
RhTPS9		motif_sequence	719	4	+	organism	short_function
RhTPS9		motif_sequence	1539	4	-	organism	short_function
RhTPS9		motif_sequence	1615	4	+	organism	short_function
RhTPS9		motif_sequence	1810	4	-	organism	short_function
RhTPS9		motif_sequence	1820	4	-	organism	short_function
RhTPS9		motif_sequence	1880	4	+	organism	short_function
RhTPS9		motif_sequence	1891	4	+	organism	short_function
RhTPS9		motif_sequence	1945	4	+	organism	short_function
RhTPS9	MBS	CAACTG	1339	6	+	Arabidopsis thaliana	MYB binding site involved in drought-inducibility
RhTPS9	MBS	CAACTG	1863	6	+	Arabidopsis thaliana	MYB binding site involved in drought-inducibility
RhTPS9	P-box	CCTTTTG	672	7	+	Oryza sativa	gibberellin-responsive element
RhTPS9	P-box	CCTTTTG	770	7	-	Oryza sativa	gibberellin-responsive element
RhTPS9	MYB	TAACCA	8	6	-	Arabidopsis thaliana
RhTPS9	MYB	CAACAG	78	6	+	Arabidopsis thaliana
RhTPS9	MYB	TAACCA	519	6	+	Arabidopsis thaliana
RhTPS9	MYB	TAACCA	569	6	-	Arabidopsis thaliana
RhTPS9	MYB	TAACCA	1115	6	+	Arabidopsis thaliana
RhTPS9	MYB	TAACCA	1268	6	-	Arabidopsis thaliana
RhTPS9	MYB	TAACCA	1296	6	-	Arabidopsis thaliana
RhTPS9	MYB-like sequence	TAACCA	8	6	-	Arabidopsis thaliana
RhTPS9	MYB-like sequence	TAACCA	519	6	+	Arabidopsis thaliana
RhTPS9	MYB-like sequence	TAACCA	569	6	-	Arabidopsis thaliana
RhTPS9	MYB-like sequence	TAACCA	1115	6	+	Arabidopsis thaliana
RhTPS9	MYB-like sequence	TAACCA	1268	6	-	Arabidopsis thaliana
RhTPS9	MYB-like sequence	TAACCA	1296	6	-	Arabidopsis thaliana
RhTPS9	G-box	CACGAC	513	6	-	Zea mays	cis-acting regulatory element involved in light responsiveness
RhTPS9	G-box	GCCACGTGGA	658	9	-	Arabidopsis thaliana	cis-acting regulatory element involved in light responsiveness
RhTPS9	G-box	ACACGTGGC	659	9	+	Brassica napus	cis-acting regulatory element involved in light responsiveness
RhTPS9	G-box	CACGTG	660	6	+	Arabidopsis thaliana	cis-acting regulatory element involved in light responsiveness
RhTPS9	Unnamed__1	CGTGG	662	5	+	Zea mays
RhTPS9	Unnamed__1	GAATTTAATTAA	793	11	-	Glycine max	60K protein binding site
RhTPS9	Unnamed__1	CGTGG	1562	5	-	Zea mays
RhTPS9	Unnamed__1	CGTGG	1640	5	-	Zea mays
RhTPS9	Unnamed__1	CGTGG	1803	5	+	Zea mays
RhTPS9	Unnamed__1	CGTGG	1957	5	-	Zea mays
RhTPS9	Box II	TGGTAATAA	294	9	+	Solanum tuberosum	part of a light responsive element
RhTPS9	TGACG-motif	TGACG	1210	5	+	Hordeum vulgare	cis-acting regulatory element involved in the MeJA-responsiveness
RhTPS9	TGACG-motif	TGACG	1250	5	+	Hordeum vulgare	cis-acting regulatory element involved in the MeJA-responsiveness
RhTPS9	TGACG-motif	TGACG	1433	5	-	Hordeum vulgare	cis-acting regulatory element involved in the MeJA-responsiveness
RhTPS9	ABRE	GCAACGTGTC	583	9	+	Hordeum vulgare	cis-acting element involved in the abscisic acid responsiveness
RhTPS9	ABRE	ACGTG	586	5	+	Arabidopsis thaliana	cis-acting element involved in the abscisic acid responsiveness
RhTPS9	ABRE	GACACGTGGC	658	9	+	Triticum aestivum	cis-acting element involved in the abscisic acid responsiveness
RhTPS9	ABRE	CACGTG	660	6	+	Arabidopsis thaliana	cis-acting element involved in the abscisic acid responsiveness
RhTPS9	ABRE	ACGTG	661	5	+	Arabidopsis thaliana	cis-acting element involved in the abscisic acid responsiveness
RhTPS9	MYC	CATTTG	290	6	-	Arabidopsis thaliana
RhTPS9	MYC	CAATTG	332	6	+	Arabidopsis thaliana
RhTPS9	MYC	CAATTG	1145	6	-	Arabidopsis thaliana
RhTPS9	MYC	CATGTG	1158	6	-	Arabidopsis thaliana
RhTPS9	MRE	AACCTAA	869	7	-	Petroselinum crispum	MYB binding site involved in light responsiveness
RhTPS9	WRE3	CCACCT	1118	6	+	Pisum sativum
RhTPS9	Box 4	ATTAAT	506	6	+	Petroselinum crispum	part of a conserved DNA module involved in light responsiveness
RhTPS9	Box 4	ATTAAT	639	6	+	Petroselinum crispum	part of a conserved DNA module involved in light responsiveness
RhTPS9	Box 4	ATTAAT	1060	6	-	Petroselinum crispum	part of a conserved DNA module involved in light responsiveness
RhTPS9	Box 4	ATTAAT	1238	6	-	Petroselinum crispum	part of a conserved DNA module involved in light responsiveness
RhTPS9	AC-I	(T/C)C(T/C)(C/T)ACC(T/C)ACC	776	8.5	-	Phaseolus vulgaris
RhTPS9	W box	TTGACC	335	6	+	Arabidopsis thaliana
RhTPS9	W box	TTGACC	785	6	-	Arabidopsis thaliana
RhTPS9	Unnamed__4	CTCC	445	4	+	Petroselinum hortense
RhTPS9	Unnamed__4	CTCC	1518	4	+	Petroselinum hortense
RhTPS9	Unnamed__4	CTCC	1638	4	+	Petroselinum hortense
RhTPS9	Unnamed__4	CTCC	1765	4	-	Petroselinum hortense
RhTPS9	Unnamed__4	CTCC	1849	4	-	Petroselinum hortense
RhTPS9	Unnamed__4	CTCC	1893	4	+	Petroselinum hortense
RhTPS9	Unnamed__4	CTCC	1954	4	+	Petroselinum hortense
RhTPS9	G-Box	CACGTT	585	6	-	Pisum sativum	cis-acting regulatory element involved in light responsiveness
RhTPS9	G-Box	CACGTG	660	6	+	Pisum sativum	cis-acting regulatory element involved in light responsiveness
RhTPS9	TCA-element	CCATCTTTTT	1261	9	-	Nicotiana tabacum	cis-acting element involved in salicylic acid responsiveness
RhTPS9	GT1-motif	GGTTAA	879	6	+	Arabidopsis thaliana	light responsive element
RhTPS9	GT1-motif	GGTTAAT	1113	7	-	Avena sativa	light responsive element
RhTPS9	GT1-motif	GGTTAA	1114	6	-	Arabidopsis thaliana	light responsive element
RhTPS9	chs-CMA1a	TTACTTAA	403	8	+	Daucus carota	part of a light responsive element
RhTPS9	TATA-box	TATA	30	4	+	Arabidopsis thaliana	core promoter element around -30 of transcription start
RhTPS9	TATA-box	ATATAT	87	6	+	Brassica napus	core promoter element around -30 of transcription start
RhTPS9	TATA-box	TATA	88	4	+	Arabidopsis thaliana	core promoter element around -30 of transcription start
RhTPS9	TATA-box	ATATAA	177	6	+	Brassica oleracea	core promoter element around -30 of transcription start
RhTPS9	TATA-box	TATA	178	4	+	Arabidopsis thaliana	core promoter element around -30 of transcription start
RhTPS9	TATA-box	TATTTAAA	304	8	-	Arabidopsis thaliana	core promoter element around -30 of transcription start
RhTPS9	TATA-box	TATTTAAA	351	8	-	Arabidopsis thaliana	core promoter element around -30 of transcription start
RhTPS9	TATA-box	TACAAAA	768	7	+	Oryza sativa	core promoter element around -30 of transcription start
RhTPS9	TATA-box	TATATA	939	6	+	Arabidopsis thaliana	core promoter element around -30 of transcription start
RhTPS9	TATA-box	TATA	941	4	+	Arabidopsis thaliana	core promoter element around -30 of transcription start
RhTPS9	TATA-box	TATAA	1271	5	-	Arabidopsis thaliana	core promoter element around -30 of transcription start
RhTPS9	TATA-box	TATA	1272	4	-	Arabidopsis thaliana	core promoter element around -30 of transcription start
RhTPS9	TATA-box	TATAAAA	1283	7	-	Pisum sativum	core promoter element around -30 of transcription start
RhTPS9	TATA-box	TATAAA	1284	6	-	Helianthus annuus	core promoter element around -30 of transcription start
RhTPS9	TATA-box	TATAA	1285	5	-	Arabidopsis thaliana	core promoter element around -30 of transcription start
RhTPS9	TATA-box	TATA	1286	4	-	Arabidopsis thaliana	core promoter element around -30 of transcription start
RhTPS9	TATA-box	TATA	1577	4	-	Arabidopsis thaliana	core promoter element around -30 of transcription start
RhTPS9	TATA-box	TATACA	1738	6	-	Helianthus annuus	core promoter element around -30 of transcription start
RhTPS9	TATA-box	TATA	1740	4	-	Arabidopsis thaliana	core promoter element around -30 of transcription start
RhTPS9	TATA-box	TATA	1829	4	-	Arabidopsis thaliana	core promoter element around -30 of transcription start
RhTPS9	TATA-box	TATAAAA	1933	7	-	Pisum sativum	core promoter element around -30 of transcription start
RhTPS9	TATA-box	TATAAA	1934	6	-	Helianthus annuus	core promoter element around -30 of transcription start
RhTPS9	TATA-box	TATATAA	1935	7	-	Arabidopsis thaliana	core promoter element around -30 of transcription start
RhTPS9	TATA-box	TATATA	1936	6	-	Arabidopsis thaliana	core promoter element around -30 of transcription start
RhTPS9	TATA-box	ATATAT	1937	6	-	Brassica napus	core promoter element around -30 of transcription start
RhTPS9	TATA-box	TATATA	1938	6	-	Arabidopsis thaliana	core promoter element around -30 of transcription start
RhTPS9	TATA-box	ATATAA	1939	6	+	Brassica oleracea	core promoter element around -30 of transcription start
RhTPS9	TATA-box	TATA	1940	4	-	Arabidopsis thaliana	core promoter element around -30 of transcription start

## Sheet: Table S7
Table S7. The cis-elements analysis of RhTPP promoters by using PlantCare
GeneID	Cis-element	Sequence	Site	Length	Strand	Species	Description
RhTPPA	ARE	AAACCA	1910	6	-	Zea mays	cis-acting regulatory element essential for the anaerobic induction
RhTPPA	MBS	CAACTG	698	6	+	Arabidopsis thaliana	MYB binding site involved in drought-inducibility
RhTPPA	CAAT-box	CAACCAACTCC	30	10	+	Arabidopsis thaliana	common cis-acting element in promoter and enhancer regions
RhTPPA	CAAT-box	CAAT	55	4	+	Nicotiana glutinosa
RhTPPA	CAAT-box	CCAAT	61	5	+	Arabidopsis thaliana	common cis-acting element in promoter and enhancer regions
RhTPPA	CAAT-box	CAAT	62	4	+	Nicotiana glutinosa
RhTPPA	CAAT-box	CAAT	109	4	+	Nicotiana glutinosa
RhTPPA	CAAT-box	CAAT	237	4	+	Nicotiana glutinosa
RhTPPA	CAAT-box	CAAT	451	4	+	Nicotiana glutinosa
RhTPPA	CAAT-box	CCAAT	609	5	+	Arabidopsis thaliana	common cis-acting element in promoter and enhancer regions
RhTPPA	CAAT-box	CAAT	610	4	+	Nicotiana glutinosa
RhTPPA	CAAT-box	CAAAT	731	5	-	Pisum sativum	common cis-acting element in promoter and enhancer regions
RhTPPA	CAAT-box	CAAT	985	4	+	Nicotiana glutinosa
RhTPPA	CAAT-box	CAAT	993	4	-	Nicotiana glutinosa
RhTPPA	CAAT-box	CAAAT	1014	5	-	Pisum sativum	common cis-acting element in promoter and enhancer regions
RhTPPA	CAAT-box	CAAT	1062	4	+	Nicotiana glutinosa
RhTPPA	CAAT-box	CAAAT	1075	5	-	Pisum sativum	common cis-acting element in promoter and enhancer regions
RhTPPA	CAAT-box	CAAT	1085	4	-	Nicotiana glutinosa
RhTPPA	CAAT-box	CAAT	1151	4	-	Nicotiana glutinosa
RhTPPA	CAAT-box	CAAT	1408	4	+	Nicotiana glutinosa
RhTPPA	CAAT-box	CCAAT	1432	5	+	Arabidopsis thaliana	common cis-acting element in promoter and enhancer regions
RhTPPA	CAAT-box	CAAT	1433	4	+	Nicotiana glutinosa
RhTPPA	CAAT-box	CAAT	1435	4	-	Nicotiana glutinosa
RhTPPA	CAAT-box	CCAAT	1762	5	+	Arabidopsis thaliana	common cis-acting element in promoter and enhancer regions
RhTPPA	CAAT-box	CAAT	1763	4	+	Nicotiana glutinosa
RhTPPA	CAAT-box	CAAAT	1832	5	+	Pisum sativum	common cis-acting element in promoter and enhancer regions
RhTPPA	CAAT-box	CCAAT	1869	5	-	Arabidopsis thaliana	common cis-acting element in promoter and enhancer regions
RhTPPA	CAAT-box	CAAT	1929	4	-	Nicotiana glutinosa
RhTPPA	G-Box	CACGTT	753	6	+	Pisum sativum	cis-acting regulatory element involved in light responsiveness
RhTPPA	G-Box	CACGTT	1582	6	-	Pisum sativum	cis-acting regulatory element involved in light responsiveness
RhTPPA	G-Box	CACGTT	1938	6	+	Pisum sativum	cis-acting regulatory element involved in light responsiveness
RhTPPA	AP-1	TGAGTTAG	216	8	+	Arabidopsis thaliana
RhTPPA	Unnamed__6	taTAAATATct	927	10	-	Zea mays
RhTPPA	AT~TATA-box	TATATA	904	6	+	Arabidopsis thaliana
RhTPPA	LTR	CCGAAA	1789	6	+	Hordeum vulgare	cis-acting element involved in low-temperature responsiveness
RhTPPA	LTR	CCGAAA	1956	6	+	Hordeum vulgare	cis-acting element involved in low-temperature responsiveness
RhTPPA	P-box	CCTTTTG	665	7	+	Oryza sativa	gibberellin-responsive element
RhTPPA	MYC	CATGTG	1327	6	-	Arabidopsis thaliana
RhTPPA	MYC	CAATTG	1433	6	-	Arabidopsis thaliana
RhTPPA	Box 4	ATTAAT	547	6	+	Petroselinum crispum	part of a conserved DNA module involved in light responsiveness
RhTPPA	TATA-box	TATA	6	4	+	Arabidopsis thaliana	core promoter element around -30 of transcription start
RhTPPA	TATA-box	ATTATA	72	6	+	Brassica napus	core promoter element around -30 of transcription start
RhTPPA	TATA-box	TATAA	73	5	-	Arabidopsis thaliana	core promoter element around -30 of transcription start
RhTPPA	TATA-box	TATA	74	4	+	Arabidopsis thaliana	core promoter element around -30 of transcription start
RhTPPA	TATA-box	ccTATAAAaa	187	9	+	Arabidopsis thaliana	core promoter element around -30 of transcription start
RhTPPA	TATA-box	TATAAAT	245	7	-	Brassica juncea	core promoter element around -30 of transcription start
RhTPPA	TATA-box	TATAAA	246	6	-	Helianthus annuus	core promoter element around -30 of transcription start
RhTPPA	TATA-box	TATAA	247	5	-	Arabidopsis thaliana	core promoter element around -30 of transcription start
RhTPPA	TATA-box	TATA	248	4	+	Arabidopsis thaliana	core promoter element around -30 of transcription start
RhTPPA	TATA-box	ATATAA	444	6	+	Brassica oleracea	core promoter element around -30 of transcription start
RhTPPA	TATA-box	TATA	445	4	+	Arabidopsis thaliana	core promoter element around -30 of transcription start
RhTPPA	TATA-box	ATATAT	804	6	+	Brassica napus	core promoter element around -30 of transcription start
RhTPPA	TATA-box	TATA	805	4	+	Arabidopsis thaliana	core promoter element around -30 of transcription start
RhTPPA	TATA-box	TATACA	902	6	-	Helianthus annuus	core promoter element around -30 of transcription start
RhTPPA	TATA-box	TATATA	904	6	+	Arabidopsis thaliana	core promoter element around -30 of transcription start
RhTPPA	TATA-box	ATATAA	905	6	+	Brassica oleracea	core promoter element around -30 of transcription start
RhTPPA	TATA-box	TATA	906	4	+	Arabidopsis thaliana	core promoter element around -30 of transcription start
RhTPPA	TATA-box	TATA	1750	4	-	Arabidopsis thaliana	core promoter element around -30 of transcription start
RhTPPA	TATA-box	TATA	1966	4	-	Arabidopsis thaliana	core promoter element around -30 of transcription start
RhTPPA	TGACG-motif	TGACG	823	5	+	Hordeum vulgare	cis-acting regulatory element involved in the MeJA-responsiveness
RhTPPA	TGACG-motif	TGACG	995	5	+	Hordeum vulgare	cis-acting regulatory element involved in the MeJA-responsiveness
RhTPPA	TGACG-motif	TGACG	1486	5	-	Hordeum vulgare	cis-acting regulatory element involved in the MeJA-responsiveness
RhTPPA	TGACG-motif	TGACG	1777	5	-	Hordeum vulgare	cis-acting regulatory element involved in the MeJA-responsiveness
RhTPPA	TGACG-motif	TGACG	1891	5	-	Hordeum vulgare	cis-acting regulatory element involved in the MeJA-responsiveness
RhTPPA	MYB recognition site	CCGTTG	294	6	+	Arabidopsis thaliana
RhTPPA	STRE	AGGGG	556	5	-	Arabidopsis thaliana
RhTPPA	STRE	AGGGG	1377	5	-	Arabidopsis thaliana
RhTPPA	STRE	AGGGG	1403	5	-	Arabidopsis thaliana
RhTPPA	STRE	AGGGG	1475	5	+	Arabidopsis thaliana
RhTPPA	STRE	AGGGG	1695	5	-	Arabidopsis thaliana
RhTPPA	STRE	AGGGG	1701	5	-	Arabidopsis thaliana
RhTPPA	TCA-element	CCATCTTTTT	623	9	+	Nicotiana tabacum	cis-acting element involved in salicylic acid responsiveness
RhTPPA	MYB	CAACCA	41	6	+	Arabidopsis thaliana
RhTPPA	MYB	TAACCA	1319	6	+	Arabidopsis thaliana
RhTPPA	MYB	TAACCA	1724	6	+	Arabidopsis thaliana
RhTPPA	AE-box	AGAAACTT	763	8	-	Arabidopsis thaliana	part of a module for light response
RhTPPA	Unnamed__1	CGTGG	1498	5	-	Zea mays
RhTPPA	Unnamed__1	CGTGG	1584	5	+	Zea mays
RhTPPA	Unnamed__1	CGTGG	1884	5	-	Zea mays
RhTPPA	TATC-box	TATCCCA	746	7	+	Oryza sativa	cis-acting element involved in gibberellin-responsiveness
RhTPPA	W box	TTGACC	693	6	+	Arabidopsis thaliana
RhTPPA	Myb	CAACTG	698	6	+	Arabidopsis thaliana
RhTPPA	Myb	TAACTG	1780	6	-	Arabidopsis thaliana
RhTPPA	AAGAA-motif	gGTAAAGAAA	179	9	-	Avena sativa
RhTPPA	Unnamed__4	CTCC	37	4	+	Petroselinum hortense
RhTPPA	Unnamed__4	CTCC	172	4	+	Petroselinum hortense
RhTPPA	Unnamed__4	CTCC	291	4	+	Petroselinum hortense
RhTPPA	Unnamed__4	CTCC	720	4	+	Petroselinum hortense
RhTPPA	Unnamed__4	CTCC	1071	4	-	Petroselinum hortense
RhTPPA	Unnamed__4	CTCC	1175	4	+	Petroselinum hortense
RhTPPA	Unnamed__4	CTCC	1401	4	+	Petroselinum hortense
RhTPPA	Unnamed__4	CTCC	1473	4	-	Petroselinum hortense
RhTPPA	Unnamed__4	CTCC	1692	4	+	Petroselinum hortense
RhTPPA	Unnamed__4	CTCC	1698	4	+	Petroselinum hortense
RhTPPA	Unnamed__4	CTCC	1842	4	+	Petroselinum hortense
RhTPPA	circadian	CAAAGATATC	863	9	-	Lycopersicon esculentum	cis-acting regulatory element involved in circadian control
RhTPPA	circadian	CAAAGATATC	924	9	+	Lycopersicon esculentum	cis-acting regulatory element involved in circadian control
RhTPPA	G-box	CACGTC	1541	6	+	Zea mays	cis-acting regulatory element involved in light responsiveness
RhTPPA	G-box	CACGTC	1552	6	+	Zea mays	cis-acting regulatory element involved in light responsiveness
RhTPPA	Myc	TCTCTTA	163	7	+	Arabidopsis thaliana
RhTPPA	Myc	TCTCTTA	1052	7	-	Arabidopsis thaliana
RhTPPA	ERE	ATTTTAAA	934	8	-	Nicotiana glutinos
RhTPPA	ERE	ATTTTAAA	973	8	-	Nicotiana glutinos
RhTPPA	as-1	TGACG	823	5	+	Arabidopsis thaliana
RhTPPA	as-1	TGACG	995	5	+	Arabidopsis thaliana
RhTPPA	as-1	TGACG	1486	5	-	Arabidopsis thaliana
RhTPPA	as-1	TGACG	1777	5	-	Arabidopsis thaliana
RhTPPA	as-1	TGACG	1891	5	-	Arabidopsis thaliana
RhTPPA	TGA-element	AACGAC	395	6	+	Brassica oleracea	auxin-responsive element
RhTPPA	TGA-element	AACGAC	1355	6	-	Brassica oleracea	auxin-responsive element
RhTPPA	TGA-element	AACGAC	1388	6	-	Brassica oleracea	auxin-responsive element
RhTPPA	GT1-motif	GGTTAA	1723	6	-	Arabidopsis thaliana	light responsive element
RhTPPA	CCAAT-box	CAACGG	294	6	-	Hordeum vulgare	MYBHv1 binding site
RhTPPA	CGTCA-motif	CGTCA	823	5	-	Hordeum vulgare	cis-acting regulatory element involved in the MeJA-responsiveness
RhTPPA	CGTCA-motif	CGTCA	995	5	-	Hordeum vulgare	cis-acting regulatory element involved in the MeJA-responsiveness
RhTPPA	CGTCA-motif	CGTCA	1486	5	+	Hordeum vulgare	cis-acting regulatory element involved in the MeJA-responsiveness
RhTPPA	CGTCA-motif	CGTCA	1777	5	+	Hordeum vulgare	cis-acting regulatory element involved in the MeJA-responsiveness
RhTPPA	CGTCA-motif	CGTCA	1891	5	+	Hordeum vulgare	cis-acting regulatory element involved in the MeJA-responsiveness
RhTPPA	DRE1	ACCGAGA	879	7	-	Zea mays
RhTPPA		motif_sequence	85	4	+	organism	short_function
RhTPPA		motif_sequence	265	4	-	organism	short_function
RhTPPA		motif_sequence	808	4	+	organism	short_function
RhTPPA		motif_sequence	831	4	+	organism	short_function
RhTPPA		motif_sequence	1071	4	-	organism	short_function
RhTPPA		motif_sequence	1301	4	+	organism	short_function
RhTPPA		motif_sequence	1618	4	+	organism	short_function
RhTPPA		motif_sequence	1865	4	-	organism	short_function
RhTPPA	ABRE	GCAACGTGTC	751	9	-	Hordeum vulgare	cis-acting element involved in the abscisic acid responsiveness
RhTPPA	ABRE	ACGTG	753	5	-	Arabidopsis thaliana	cis-acting element involved in the abscisic acid responsiveness
RhTPPA	ABRE	GCAACGTGTC	1539	9	-	Hordeum vulgare	cis-acting element involved in the abscisic acid responsiveness
RhTPPA	ABRE	ACGTG	1541	5	-	Arabidopsis thaliana	cis-acting element involved in the abscisic acid responsiveness
RhTPPA	ABRE	ACGTG	1552	5	-	Arabidopsis thaliana	cis-acting element involved in the abscisic acid responsiveness
RhTPPA	ABRE	ACGTG	1583	5	+	Arabidopsis thaliana	cis-acting element involved in the abscisic acid responsiveness
RhTPPA	ABRE	AACCCGG	1920	7	-	Arabidopsis thaliana	cis-acting element involved in the abscisic acid responsiveness
RhTPPA	ABRE	ACGTG	1938	5	-	Arabidopsis thaliana	cis-acting element involved in the abscisic acid responsiveness
RhTPPA	MYB-like sequence	TAACCA	1319	6	+	Arabidopsis thaliana
RhTPPA	MYB-like sequence	TAACCA	1724	6	+	Arabidopsis thaliana
RhTPPC	Unnamed__14	TCCACGTAGA	1152	9	-	Zea mays
RhTPPC	MBS	CAACTG	1259	6	-	Arabidopsis thaliana	MYB binding site involved in drought-inducibility
RhTPPC	MBS	CAACTG	1740	6	-	Arabidopsis thaliana	MYB binding site involved in drought-inducibility
RhTPPC	ARE	AAACCA	294	6	-	Zea mays	cis-acting regulatory element essential for the anaerobic induction
RhTPPC	ARE	AAACCA	1819	6	-	Zea mays	cis-acting regulatory element essential for the anaerobic induction
RhTPPC	ARE	AAACCA	1970	6	-	Zea mays	cis-acting regulatory element essential for the anaerobic induction
RhTPPC	CAAT-box	CCAAT	123	5	+	Arabidopsis thaliana	common cis-acting element in promoter and enhancer regions
RhTPPC	CAAT-box	CAAT	124	4	+	Nicotiana glutinosa
RhTPPC	CAAT-box	CAAT	146	4	-	Nicotiana glutinosa
RhTPPC	CAAT-box	CCAAT	205	5	-	Arabidopsis thaliana	common cis-acting element in promoter and enhancer regions
RhTPPC	CAAT-box	CAAT	236	4	-	Nicotiana glutinosa
RhTPPC	CAAT-box	CCAAT	277	5	+	Arabidopsis thaliana	common cis-acting element in promoter and enhancer regions
RhTPPC	CAAT-box	CAAT	278	4	+	Nicotiana glutinosa
RhTPPC	CAAT-box	CAAAT	286	5	-	Pisum sativum	common cis-acting element in promoter and enhancer regions
RhTPPC	CAAT-box	CAAT	340	4	+	Nicotiana glutinosa
RhTPPC	CAAT-box	CAAAT	388	5	+	Pisum sativum	common cis-acting element in promoter and enhancer regions
RhTPPC	CAAT-box	CCAAT	410	5	-	Arabidopsis thaliana	common cis-acting element in promoter and enhancer regions
RhTPPC	CAAT-box	CAAAT	475	5	+	Pisum sativum	common cis-acting element in promoter and enhancer regions
RhTPPC	CAAT-box	CAAAT	491	5	+	Pisum sativum	common cis-acting element in promoter and enhancer regions
RhTPPC	CAAT-box	CCAAT	494	5	-	Arabidopsis thaliana	common cis-acting element in promoter and enhancer regions
RhTPPC	CAAT-box	CAAT	543	4	-	Nicotiana glutinosa
RhTPPC	CAAT-box	CAAT	554	4	-	Nicotiana glutinosa
RhTPPC	CAAT-box	CAAAT	562	5	+	Pisum sativum	common cis-acting element in promoter and enhancer regions
RhTPPC	CAAT-box	CAAT	611	4	+	Nicotiana glutinosa
RhTPPC	CAAT-box	CAAT	645	4	+	Nicotiana glutinosa
RhTPPC	CAAT-box	CCAAT	737	5	+	Arabidopsis thaliana	common cis-acting element in promoter and enhancer regions
RhTPPC	CAAT-box	CAAT	738	4	+	Nicotiana glutinosa
RhTPPC	CAAT-box	CCAAT	847	5	+	Arabidopsis thaliana	common cis-acting element in promoter and enhancer regions
RhTPPC	CAAT-box	CAAT	848	4	+	Nicotiana glutinosa
RhTPPC	CAAT-box	CAAT	885	4	+	Nicotiana glutinosa
RhTPPC	CAAT-box	CAAAT	901	5	-	Pisum sativum	common cis-acting element in promoter and enhancer regions
RhTPPC	CAAT-box	CAAT	1126	4	-	Nicotiana glutinosa
RhTPPC	CAAT-box	CAAT	1180	4	-	Nicotiana glutinosa
RhTPPC	CAAT-box	CCAAT	1199	5	-	Arabidopsis thaliana	common cis-acting element in promoter and enhancer regions
RhTPPC	CAAT-box	CAAAT	1239	5	+	Pisum sativum	common cis-acting element in promoter and enhancer regions
RhTPPC	CAAT-box	CAAAT	1310	5	+	Pisum sativum	common cis-acting element in promoter and enhancer regions
RhTPPC	CAAT-box	CAAAT	1338	5	+	Pisum sativum	common cis-acting element in promoter and enhancer regions
RhTPPC	CAAT-box	CAAAT	1369	5	-	Pisum sativum	common cis-acting element in promoter and enhancer regions
RhTPPC	CAAT-box	CAAT	1436	4	-	Nicotiana glutinosa
RhTPPC	CAAT-box	CAAAT	1453	5	-	Pisum sativum	common cis-acting element in promoter and enhancer regions
RhTPPC	CAAT-box	CAAT	1647	4	+	Nicotiana glutinosa
RhTPPC	CAAT-box	CAAT	1788	4	+	Nicotiana glutinosa
RhTPPC	CAAT-box	CAAT	1792	4	+	Nicotiana glutinosa
RhTPPC	CAAT-box	CAAT	1844	4	+	Nicotiana glutinosa
RhTPPC	CAAT-box	CAAAT	1862	5	-	Pisum sativum	common cis-acting element in promoter and enhancer regions
RhTPPC	CAAT-box	CAAT	1889	4	-	Nicotiana glutinosa
RhTPPC	AT~TATA-box	TATATA	705	6	+	Arabidopsis thaliana
RhTPPC	AT~TATA-box	TATATA	707	6	+	Arabidopsis thaliana
RhTPPC	AT~TATA-box	TATATA	709	6	+	Arabidopsis thaliana
RhTPPC	AT~TATA-box	TATATA	711	6	+	Arabidopsis thaliana
RhTPPC	AT~TATA-box	TATATA	1884	6	-	Arabidopsis thaliana
RhTPPC	box S	AGCCACC	1169	7	-	Arabidopsis thaliana
RhTPPC	Box 4	ATTAAT	241	6	+	Petroselinum crispum	part of a conserved DNA module involved in light responsiveness
RhTPPC	Box 4	ATTAAT	1122	6	-	Petroselinum crispum	part of a conserved DNA module involved in light responsiveness
RhTPPC	Box 4	ATTAAT	1147	6	-	Petroselinum crispum	part of a conserved DNA module involved in light responsiveness
RhTPPC	Box 4	ATTAAT	1772	6	-	Petroselinum crispum	part of a conserved DNA module involved in light responsiveness
RhTPPC	ABRE3a	TACGTG	718	6	+	Zea mays
RhTPPC	ABRE3a	TACGTG	1815	6	+	Zea mays
RhTPPC	Unnamed__10	TCCACGTAGA	1152	9	-	Zea mays
RhTPPC	MYC	CATGTG	1379	6	-	Arabidopsis thaliana
RhTPPC	MYC	CATGTG	1672	6	-	Arabidopsis thaliana
RhTPPC	LTR	CCGAAA	69	6	-	Hordeum vulgare	cis-acting element involved in low-temperature responsiveness
RhTPPC	STRE	AGGGG	531	5	+	Arabidopsis thaliana
RhTPPC	WUN-motif	TAATTACTC	723	9	-	Nicotiana glutinosa
RhTPPC	TATA-box	TATA	101	4	+	Arabidopsis thaliana	core promoter element around -30 of transcription start
RhTPPC	TATA-box	TATAAAA	579	7	-	Pisum sativum	core promoter element around -30 of transcription start
RhTPPC	TATA-box	TATAAA	580	6	-	Helianthus annuus	core promoter element around -30 of transcription start
RhTPPC	TATA-box	TATAA	581	5	-	Arabidopsis thaliana	core promoter element around -30 of transcription start
RhTPPC	TATA-box	TATA	582	4	+	Arabidopsis thaliana	core promoter element around -30 of transcription start
RhTPPC	TATA-box	TATAAAT	590	7	-	Brassica juncea	core promoter element around -30 of transcription start
RhTPPC	TATA-box	TATAAA	591	6	-	Helianthus annuus	core promoter element around -30 of transcription start
RhTPPC	TATA-box	TATAA	592	5	-	Arabidopsis thaliana	core promoter element around -30 of transcription start
RhTPPC	TATA-box	TATA	593	4	+	Arabidopsis thaliana	core promoter element around -30 of transcription start
RhTPPC	TATA-box	ccTATAAAaa	670	9	+	Arabidopsis thaliana	core promoter element around -30 of transcription start
RhTPPC	TATA-box	TATAA	671	5	-	Arabidopsis thaliana	core promoter element around -30 of transcription start
RhTPPC	TATA-box	TATA	672	4	+	Arabidopsis thaliana	core promoter element around -30 of transcription start
RhTPPC	TATA-box	TATATA	705	6	+	Arabidopsis thaliana	core promoter element around -30 of transcription start
RhTPPC	TATA-box	ATATAT	706	6	+	Brassica napus	core promoter element around -30 of transcription start
RhTPPC	TATA-box	TATATA	707	6	+	Arabidopsis thaliana	core promoter element around -30 of transcription start
RhTPPC	TATA-box	ATATAT	708	6	+	Brassica napus	core promoter element around -30 of transcription start
RhTPPC	TATA-box	TATATA	709	6	+	Arabidopsis thaliana	core promoter element around -30 of transcription start
RhTPPC	TATA-box	ATATAT	710	6	+	Brassica napus	core promoter element around -30 of transcription start
RhTPPC	TATA-box	TATATA	711	6	+	Arabidopsis thaliana	core promoter element around -30 of transcription start
RhTPPC	TATA-box	ATATAT	712	6	+	Brassica napus	core promoter element around -30 of transcription start
RhTPPC	TATA-box	TATA	713	4	+	Arabidopsis thaliana	core promoter element around -30 of transcription start
RhTPPC	TATA-box	ATATAT	740	6	+	Brassica napus	core promoter element around -30 of transcription start
RhTPPC	TATA-box	TATA	741	4	+	Arabidopsis thaliana	core promoter element around -30 of transcription start
RhTPPC	TATA-box	ccTATAAAaa	763	9	+	Arabidopsis thaliana	core promoter element around -30 of transcription start
RhTPPC	TATA-box	TATA	765	4	+	Arabidopsis thaliana	core promoter element around -30 of transcription start
RhTPPC	TATA-box	TATA	787	4	+	Arabidopsis thaliana	core promoter element around -30 of transcription start
RhTPPC	TATA-box	TATA	862	4	+	Arabidopsis thaliana	core promoter element around -30 of transcription start
RhTPPC	TATA-box	ATATAT	925	6	+	Brassica napus	core promoter element around -30 of transcription start
RhTPPC	TATA-box	TATA	926	4	+	Arabidopsis thaliana	core promoter element around -30 of transcription start
RhTPPC	TATA-box	TATA	999	4	+	Arabidopsis thaliana	core promoter element around -30 of transcription start
RhTPPC	TATA-box	TATA	1494	4	-	Arabidopsis thaliana	core promoter element around -30 of transcription start
RhTPPC	TATA-box	TATACA	1514	6	-	Helianthus annuus	core promoter element around -30 of transcription start
RhTPPC	TATA-box	TATA	1516	4	-	Arabidopsis thaliana	core promoter element around -30 of transcription start
RhTPPC	TATA-box	TATACA	1537	6	-	Helianthus annuus	core promoter element around -30 of transcription start
RhTPPC	TATA-box	TATA	1539	4	-	Arabidopsis thaliana	core promoter element around -30 of transcription start
RhTPPC	TATA-box	TATAAGAA	1567	8	-	Zea mays	core promoter element around -30 of transcription start
RhTPPC	TATA-box	TATAA	1570	5	-	Arabidopsis thaliana	core promoter element around -30 of transcription start
RhTPPC	TATA-box	TATA	1571	4	-	Arabidopsis thaliana	core promoter element around -30 of transcription start
RhTPPC	TATA-box	TATACA	1685	6	-	Helianthus annuus	core promoter element around -30 of transcription start
RhTPPC	TATA-box	TATA	1687	4	-	Arabidopsis thaliana	core promoter element around -30 of transcription start
RhTPPC	TATA-box	TATA	1700	4	-	Arabidopsis thaliana	core promoter element around -30 of transcription start
RhTPPC	TATA-box	TATAA	1812	5	-	Arabidopsis thaliana	core promoter element around -30 of transcription start
RhTPPC	TATA-box	TATA	1813	4	-	Arabidopsis thaliana	core promoter element around -30 of transcription start
RhTPPC	TATA-box	TATACA	1882	6	-	Helianthus annuus	core promoter element around -30 of transcription start
RhTPPC	TATA-box	TATATA	1884	6	-	Arabidopsis thaliana	core promoter element around -30 of transcription start
RhTPPC	TATA-box	ATATAT	1885	6	-	Brassica napus	core promoter element around -30 of transcription start
RhTPPC	TATA-box	TATA	1886	4	-	Arabidopsis thaliana	core promoter element around -30 of transcription start
RhTPPC	TATA-box	TATAAA	1919	6	-	Helianthus annuus	core promoter element around -30 of transcription start
RhTPPC	TATA-box	TATAA	1920	5	-	Arabidopsis thaliana	core promoter element around -30 of transcription start
RhTPPC	TATA-box	TATA	1921	4	-	Arabidopsis thaliana	core promoter element around -30 of transcription start
RhTPPC	TATA-box	TATA	1990	4	-	Arabidopsis thaliana	core promoter element around -30 of transcription start
RhTPPC	F-box	CTATTCTCATT	177	10	+	Lycopersicon esculentum
RhTPPC	W box	TTGACC	1841	6	-	Arabidopsis thaliana
RhTPPC	Myb	CAACTG	1259	6	-	Arabidopsis thaliana
RhTPPC	Myb	CAACTG	1740	6	-	Arabidopsis thaliana
RhTPPC	ACE	CTAACGTATT	1587	9	-	Petroselinum crispum	cis-acting element involved in light responsiveness
RhTPPC	Unnamed__1	CGTGG	538	5	-	Zea mays
RhTPPC	Unnamed__1	CGTGG	1817	5	+	Zea mays
RhTPPC	AE-box	AGAAACAA	346	8	-	Arabidopsis thaliana	part of a module for light response
RhTPPC	MYB	TAACCA	688	6	+	Arabidopsis thaliana
RhTPPC	G-box	TACGTG	718	6	+	Arabidopsis thaliana	cis-acting regulatory element involved in light responsiveness
RhTPPC	G-box	TACGTG	1815	6	+	Arabidopsis thaliana	cis-acting regulatory element involved in light responsiveness
RhTPPC	Unnamed__8	TCCACGTAGA	1152	9	-	Zea mays
RhTPPC	circadian	CAAAGATATC	1661	9	+	Lycopersicon esculentum	cis-acting regulatory element involved in circadian control
RhTPPC	Unnamed__4	CTCC	43	4	-	Petroselinum hortense
RhTPPC	Unnamed__4	CTCC	502	4	-	Petroselinum hortense
RhTPPC	Unnamed__4	CTCC	914	4	+	Petroselinum hortense
RhTPPC	Unnamed__4	CTCC	939	4	+	Petroselinum hortense
RhTPPC	Unnamed__4	CTCC	1249	4	+	Petroselinum hortense
RhTPPC	Unnamed__4	CTCC	1411	4	+	Petroselinum hortense
RhTPPC	AAGAA-motif	gGTAAAGAAA	1202	9	+	Avena sativa
RhTPPC	AAGAA-motif	GAAAGAA	1470	7	-	Avena sativa
RhTPPC	GT1-motif	GGTTAA	328	6	-	Arabidopsis thaliana	light responsive element
RhTPPC	GT1-motif	GGTTAA	687	6	-	Arabidopsis thaliana	light responsive element
RhTPPC	GT1-motif	GGTTAAT	929	7	-	Avena sativa	light responsive element
RhTPPC	GT1-motif	GGTTAA	930	6	-	Arabidopsis thaliana	light responsive element
RhTPPC	GT1-motif	GCGGTAATT	1213	9	+	Oryza sativa	light responsive element
RhTPPC	TGA-element	AACGAC	30	6	+	Brassica oleracea	auxin-responsive element
RhTPPC	ABRE4	CACGTA	718	6	-	Zea mays
RhTPPC	ABRE4	CACGTA	1815	6	-	Zea mays
RhTPPC	ABRE	ACGTG	719	5	+	Arabidopsis thaliana	cis-acting element involved in the abscisic acid responsiveness
RhTPPC	ABRE	CGTACGTGCA	1026	9	-	Hordeum vulgare	cis-acting element involved in the abscisic acid responsiveness
RhTPPC	ABRE	ACGTG	1816	5	+	Arabidopsis thaliana	cis-acting element involved in the abscisic acid responsiveness
RhTPPC	MYB-like sequence	TAACCA	688	6	+	Arabidopsis thaliana
RhTPPC	WRE3	CCACCT	1168	6	-	Pisum sativum
RhTPPC	Unnamed__12	TCCACGTAGA	1152	9	-	Zea mays
RhTPPC		motif_sequence	43	4	-	organism	short_function
RhTPPC		motif_sequence	265	4	-	organism	short_function
RhTPPC		motif_sequence	547	4	+	organism	short_function
RhTPPC		motif_sequence	953	4	+	organism	short_function
RhTPPC		motif_sequence	978	4	+	organism	short_function
RhTPPC		motif_sequence	1003	4	+	organism	short_function
RhTPPC		motif_sequence	1286	4	+	organism	short_function
RhTPPC		motif_sequence	1298	4	+	organism	short_function
RhTPPC		motif_sequence	1341	4	+	organism	short_function
RhTPPC		motif_sequence	1409	4	+	organism	short_function
RhTPPC		motif_sequence	1871	4	-	organism	short_function
RhTPPC	TCT-motif	TCTTAC	21	6	-	Arabidopsis thaliana	part of a light responsive element
RhTPPD1	CAAT-box	CAAAT	14	5	+	Pisum sativum	common cis-acting element in promoter and enhancer regions
RhTPPD1	CAAT-box	CAAAT	28	5	+	Pisum sativum	common cis-acting element in promoter and enhancer regions
RhTPPD1	CAAT-box	CAAAT	39	5	+	Pisum sativum	common cis-acting element in promoter and enhancer regions
RhTPPD1	CAAT-box	CAAT	62	4	-	Nicotiana glutinosa
RhTPPD1	CAAT-box	CAAAT	106	5	+	Pisum sativum	common cis-acting element in promoter and enhancer regions
RhTPPD1	CAAT-box	CAAT	180	4	+	Nicotiana glutinosa
RhTPPD1	CAAT-box	CAAT	198	4	-	Nicotiana glutinosa
RhTPPD1	CAAT-box	CAAAT	202	5	+	Pisum sativum	common cis-acting element in promoter and enhancer regions
RhTPPD1	CAAT-box	CAAT	210	4	-	Nicotiana glutinosa
RhTPPD1	CAAT-box	CAAAT	234	5	-	Pisum sativum	common cis-acting element in promoter and enhancer regions
RhTPPD1	CAAT-box	CAAAT	269	5	+	Pisum sativum	common cis-acting element in promoter and enhancer regions
RhTPPD1	CAAT-box	CAAT	316	4	-	Nicotiana glutinosa
RhTPPD1	CAAT-box	CAAT	363	4	-	Nicotiana glutinosa
RhTPPD1	CAAT-box	CCAAT	426	5	+	Arabidopsis thaliana	common cis-acting element in promoter and enhancer regions
RhTPPD1	CAAT-box	CAAT	427	4	+	Nicotiana glutinosa
RhTPPD1	CAAT-box	CCAAT	452	5	-	Arabidopsis thaliana	common cis-acting element in promoter and enhancer regions
RhTPPD1	CAAT-box	CAAT	560	4	+	Nicotiana glutinosa
RhTPPD1	CAAT-box	CAAT	654	4	+	Nicotiana glutinosa
RhTPPD1	CAAT-box	CAAT	656	4	-	Nicotiana glutinosa
RhTPPD1	CAAT-box	CAAT	764	4	+	Nicotiana glutinosa
RhTPPD1	CAAT-box	CAAT	817	4	+	Nicotiana glutinosa
RhTPPD1	CAAT-box	CAAT	840	4	+	Nicotiana glutinosa
RhTPPD1	CAAT-box	CAAT	900	4	-	Nicotiana glutinosa
RhTPPD1	CAAT-box	CAAAT	944	5	+	Pisum sativum	common cis-acting element in promoter and enhancer regions
RhTPPD1	CAAT-box	CAAAT	971	5	-	Pisum sativum	common cis-acting element in promoter and enhancer regions
RhTPPD1	CAAT-box	CCAAT	1012	5	-	Arabidopsis thaliana	common cis-acting element in promoter and enhancer regions
RhTPPD1	CAAT-box	CAAT	1141	4	+	Nicotiana glutinosa
RhTPPD1	CAAT-box	CAAT	1172	4	+	Nicotiana glutinosa
RhTPPD1	CAAT-box	CAAAT	1212	5	+	Pisum sativum	common cis-acting element in promoter and enhancer regions
RhTPPD1	CAAT-box	CAAAT	1271	5	-	Pisum sativum	common cis-acting element in promoter and enhancer regions
RhTPPD1	CAAT-box	CAAT	1281	4	+	Nicotiana glutinosa
RhTPPD1	CAAT-box	CAAT	1328	4	-	Nicotiana glutinosa
RhTPPD1	CAAT-box	CAAAT	1412	5	-	Pisum sativum	common cis-acting element in promoter and enhancer regions
RhTPPD1	CAAT-box	CAAAT	1433	5	-	Pisum sativum	common cis-acting element in promoter and enhancer regions
RhTPPD1	CAAT-box	CAAT	1553	4	+	Nicotiana glutinosa
RhTPPD1	CAAT-box	CAAT	1596	4	+	Nicotiana glutinosa
RhTPPD1	CAAT-box	CCAAT	1683	5	-	Arabidopsis thaliana	common cis-acting element in promoter and enhancer regions
RhTPPD1	CAAT-box	CAAT	1709	4	+	Nicotiana glutinosa
RhTPPD1	CAAT-box	CAAAT	1723	5	+	Pisum sativum	common cis-acting element in promoter and enhancer regions
RhTPPD1	CAAT-box	CAAT	1742	4	-	Nicotiana glutinosa
RhTPPD1	CAAT-box	CAAT	1829	4	-	Nicotiana glutinosa
RhTPPD1	CAAT-box	CAAT	1994	4	-	Nicotiana glutinosa
RhTPPD1	G-Box	CACGTG	1191	6	-	Pisum sativum	cis-acting regulatory element involved in light responsiveness
RhTPPD1	MRE	AACCTAA	845	7	+	Petroselinum crispum	MYB binding site involved in light responsiveness
RhTPPD1	P-box	CAACAAACCCCTT	25	12	+	Petroselinum crispum	gibberellin-responsive element and part of a light responsive element
RhTPPD1	MYC	CATTTG	14	6	-	Arabidopsis thaliana
RhTPPD1	MYC	CATTTG	39	6	-	Arabidopsis thaliana
RhTPPD1	MYC	CAATTG	654	6	+	Arabidopsis thaliana
RhTPPD1	MYC	CATGTG	889	6	-	Arabidopsis thaliana
RhTPPD1	MYC	CATGTG	1160	6	+	Arabidopsis thaliana
RhTPPD1	Box 4	ATTAAT	194	6	+	Petroselinum crispum	part of a conserved DNA module involved in light responsiveness
RhTPPD1	TATA-box	ATTATA	132	6	+	Brassica napus	core promoter element around -30 of transcription start
RhTPPD1	TATA-box	TATAA	133	5	-	Arabidopsis thaliana	core promoter element around -30 of transcription start
RhTPPD1	TATA-box	TATA	134	4	+	Arabidopsis thaliana	core promoter element around -30 of transcription start
RhTPPD1	TATA-box	TATAAAT	150	7	-	Brassica juncea	core promoter element around -30 of transcription start
RhTPPD1	TATA-box	TATAAA	151	6	-	Helianthus annuus	core promoter element around -30 of transcription start
RhTPPD1	TATA-box	TATAA	152	5	-	Arabidopsis thaliana	core promoter element around -30 of transcription start
RhTPPD1	TATA-box	TATA	153	4	+	Arabidopsis thaliana	core promoter element around -30 of transcription start
RhTPPD1	TATA-box	TATTTAAA	377	8	-	Arabidopsis thaliana	core promoter element around -30 of transcription start
RhTPPD1	TATA-box	ATATAT	562	6	+	Brassica napus	core promoter element around -30 of transcription start
RhTPPD1	TATA-box	TATA	563	4	+	Arabidopsis thaliana	core promoter element around -30 of transcription start
RhTPPD1	TATA-box	TATA	681	4	+	Arabidopsis thaliana	core promoter element around -30 of transcription start
RhTPPD1	TATA-box	TATAAAA	751	7	-	Pisum sativum	core promoter element around -30 of transcription start
RhTPPD1	TATA-box	TATAAA	752	6	-	Helianthus annuus	core promoter element around -30 of transcription start
RhTPPD1	TATA-box	TATAA	753	5	-	Arabidopsis thaliana	core promoter element around -30 of transcription start
RhTPPD1	TATA-box	TATA	754	4	+	Arabidopsis thaliana	core promoter element around -30 of transcription start
RhTPPD1	TATA-box	TATAA	1357	5	-	Arabidopsis thaliana	core promoter element around -30 of transcription start
RhTPPD1	TATA-box	TATA	1358	4	-	Arabidopsis thaliana	core promoter element around -30 of transcription start
RhTPPD1	TATA-box	TATAA	1364	5	-	Arabidopsis thaliana	core promoter element around -30 of transcription start
RhTPPD1	TATA-box	TATA	1365	4	-	Arabidopsis thaliana	core promoter element around -30 of transcription start
RhTPPD1	TATA-box	TATA	1396	4	-	Arabidopsis thaliana	core promoter element around -30 of transcription start
RhTPPD1	TATA-box	TATA	1562	4	-	Arabidopsis thaliana	core promoter element around -30 of transcription start
RhTPPD1	TATA-box	TATA	1611	4	-	Arabidopsis thaliana	core promoter element around -30 of transcription start
RhTPPD1	TATA-box	TATAAATA	1735	8	-	Daucus carota	core promoter element around -30 of transcription start
RhTPPD1	TATA-box	TATAAAT	1736	7	-	Brassica juncea	core promoter element around -30 of transcription start
RhTPPD1	TATA-box	TATAAA	1737	6	-	Helianthus annuus	core promoter element around -30 of transcription start
RhTPPD1	TATA-box	TATAA	1738	5	-	Arabidopsis thaliana	core promoter element around -30 of transcription start
RhTPPD1	TATA-box	TATA	1739	4	-	Arabidopsis thaliana	core promoter element around -30 of transcription start
RhTPPD1	TATA-box	TATAA	1823	5	-	Arabidopsis thaliana	core promoter element around -30 of transcription start
RhTPPD1	TATA-box	TATA	1824	4	-	Arabidopsis thaliana	core promoter element around -30 of transcription start
RhTPPD1	TATA-box	TACAAAA	1946	7	-	Oryza sativa	core promoter element around -30 of transcription start
RhTPPD1	TATA-box	ccTATAAAaa	1953	9	+	Arabidopsis thaliana	core promoter element around -30 of transcription start
RhTPPD1	STRE	AGGGG	1807	5	-	Arabidopsis thaliana
RhTPPD1	STRE	AGGGG	1969	5	-	Arabidopsis thaliana
RhTPPD1	WUN-motif	AAATTACTA	1513	9	-	Nicotiana glutinosa
RhTPPD1	WUN-motif	AAATTACT	1514	8	-	Nicotiana glutinosa
RhTPPD1	AE-box	AGAAACAA	1375	8	+	Arabidopsis thaliana	part of a module for light response
RhTPPD1	MYB	CAACCA	216	6	-	Arabidopsis thaliana
RhTPPD1	MYB	CAACCA	1206	6	+	Arabidopsis thaliana
RhTPPD1	MYB	CAACCA	1332	6	-	Arabidopsis thaliana
RhTPPD1	Unnamed__1	GAATTTAATTAA	374	11	+	Glycine max	60K protein binding site
RhTPPD1	Unnamed__1	CGTGG	1603	5	+	Zea mays
RhTPPD1	Unnamed__1	CGTGG	1892	5	+	Zea mays
RhTPPD1	Myb	TAACTG	1107	6	-	Arabidopsis thaliana
RhTPPD1	Myb	TAACTG	1820	6	-	Arabidopsis thaliana
RhTPPD1	TATA	TATAAAAT	134	8	+	Arabidopsis thaliana
RhTPPD1	TATA	TATAAAAT	750	8	-	Arabidopsis thaliana
RhTPPD1	MBSI	aaaAaaC(G/C)GTTA	516	10.5	+	Petunia hybrida	MYB binding site involved in flavonoid biosynthetic genes regulation
RhTPPD1	Unnamed__4	CTCC	51	4	+	Petroselinum hortense
RhTPPD1	Unnamed__4	CTCC	529	4	-	Petroselinum hortense
RhTPPD1	Unnamed__4	CTCC	534	4	-	Petroselinum hortense
RhTPPD1	Unnamed__4	CTCC	1016	4	-	Petroselinum hortense
RhTPPD1	Unnamed__4	CTCC	1478	4	-	Petroselinum hortense
RhTPPD1	G-box	CACGTG	1191	6	-	Arabidopsis thaliana	cis-acting regulatory element involved in light responsiveness
RhTPPD1	ATC-motif	AGTAATCT	487	8	+	Spinacia oleracea	part of a conserved DNA module involved in light responsiveness
RhTPPD1	AT-rich element	ATAGAAATCAA	94	10	-	Glycine max	binding site of AT-rich DNA binding protein (ATBP-1)
RhTPPD1	ERE	ATTTCATA	468	8	-	Nicotiana glutinos
RhTPPD1	ERE	ATTTCATA	683	8	-	Nicotiana glutinos
RhTPPD1	ERE	ATTTTAAA	1536	8	-	Nicotiana glutinos
RhTPPD1	3-AF3 binding site	CACTATCTAAC	1300	10	+	Pisum sativum	part of a conserved DNA module array (CMA3)
RhTPPD1	GT1-motif	GGTTAAT	1049	7	-	Avena sativa	light responsive element
RhTPPD1	GT1-motif	GGTTAA	1050	6	-	Arabidopsis thaliana	light responsive element
RhTPPD1	TCT-motif	TCTTAC	704	6	-	Arabidopsis thaliana	part of a light responsive element
RhTPPD1	DRE core	GCCGAC	1791	6	-	Arabidopsis thaliana
RhTPPD1		motif_sequence	9	4	+	organism	short_function
RhTPPD1		motif_sequence	474	4	+	organism	short_function
RhTPPD1		motif_sequence	529	4	-	organism	short_function
RhTPPD1		motif_sequence	1320	4	-	organism	short_function
RhTPPD1		motif_sequence	1756	4	-	organism	short_function
RhTPPD1		motif_sequence	1775	4	-	organism	short_function
RhTPPD1	ABRE	CACGTG	1191	6	-	Arabidopsis thaliana	cis-acting element involved in the abscisic acid responsiveness
RhTPPD1	ABRE	ACGTG	1192	5	+	Arabidopsis thaliana	cis-acting element involved in the abscisic acid responsiveness
RhTPPD1	ABRE	GACACGTGGC	1888	9	+	Triticum aestivum	cis-acting element involved in the abscisic acid responsiveness
RhTPPD2	Box 4	ATTAAT	716	6	+	Petroselinum crispum	part of a conserved DNA module involved in light responsiveness
RhTPPD2	Box 4	ATTAAT	773	6	+	Petroselinum crispum	part of a conserved DNA module involved in light responsiveness
RhTPPD2	Box 4	ATTAAT	901	6	+	Petroselinum crispum	part of a conserved DNA module involved in light responsiveness
RhTPPD2	Box 4	ATTAAT	1036	6	-	Petroselinum crispum	part of a conserved DNA module involved in light responsiveness
RhTPPD2	Box 4	ATTAAT	1621	6	-	Petroselinum crispum	part of a conserved DNA module involved in light responsiveness
RhTPPD2	Box 4	ATTAAT	1930	6	-	Petroselinum crispum	part of a conserved DNA module involved in light responsiveness
RhTPPD2	P-box	CCTTTTG	53	7	-	Oryza sativa	gibberellin-responsive element
RhTPPD2	P-box	CCTTTTG	356	7	-	Oryza sativa	gibberellin-responsive element
RhTPPD2	MYC	CAATTG	24	6	+	Arabidopsis thaliana
RhTPPD2	MYC	CAATTG	116	6	+	Arabidopsis thaliana
RhTPPD2	MYC	CATGTG	497	6	+	Arabidopsis thaliana
RhTPPD2	MYC	CATTTG	795	6	+	Arabidopsis thaliana
RhTPPD2	MYC	CAATTG	992	6	+	Arabidopsis thaliana
RhTPPD2	MYC	CATTTG	1278	6	+	Arabidopsis thaliana
RhTPPD2	MYC	CATTTG	1472	6	-	Arabidopsis thaliana
RhTPPD2	MYC	CAATTG	1732	6	-	Arabidopsis thaliana
RhTPPD2	LTR	CCGAAA	814	6	-	Hordeum vulgare	cis-acting element involved in low-temperature responsiveness
RhTPPD2	LTR	CCGAAA	1402	6	-	Hordeum vulgare	cis-acting element involved in low-temperature responsiveness
RhTPPD2	TGACG-motif	TGACG	1435	5	-	Hordeum vulgare	cis-acting regulatory element involved in the MeJA-responsiveness
RhTPPD2	TATA-box	taTATAAAg	7	9	-	Lycopersicon esculentum	core promoter element around -30 of transcription start
RhTPPD2	TATA-box	TATAAA	8	6	-	Helianthus annuus	core promoter element around -30 of transcription start
RhTPPD2	TATA-box	TATATAA	9	7	-	Arabidopsis thaliana	core promoter element around -30 of transcription start
RhTPPD2	TATA-box	TATATA	10	6	+	Arabidopsis thaliana	core promoter element around -30 of transcription start
RhTPPD2	TATA-box	ATATAT	11	6	+	Brassica napus	core promoter element around -30 of transcription start
RhTPPD2	TATA-box	TATA	12	4	+	Arabidopsis thaliana	core promoter element around -30 of transcription start
RhTPPD2	TATA-box	TACAAAA	51	7	+	Oryza sativa	core promoter element around -30 of transcription start
RhTPPD2	TATA-box	ATATAA	519	6	+	Brassica oleracea	core promoter element around -30 of transcription start
RhTPPD2	TATA-box	TATA	520	4	+	Arabidopsis thaliana	core promoter element around -30 of transcription start
RhTPPD2	TATA-box	TATAAAA	584	7	-	Pisum sativum	core promoter element around -30 of transcription start
RhTPPD2	TATA-box	TATAAA	585	6	-	Helianthus annuus	core promoter element around -30 of transcription start
RhTPPD2	TATA-box	TATATAA	586	7	-	Arabidopsis thaliana	core promoter element around -30 of transcription start
RhTPPD2	TATA-box	TATATA	587	6	+	Arabidopsis thaliana	core promoter element around -30 of transcription start
RhTPPD2	TATA-box	TATA	589	4	+	Arabidopsis thaliana	core promoter element around -30 of transcription start
RhTPPD2	TATA-box	TATA	630	4	+	Arabidopsis thaliana	core promoter element around -30 of transcription start
RhTPPD2	TATA-box	TATA	713	4	+	Arabidopsis thaliana	core promoter element around -30 of transcription start
RhTPPD2	TATA-box	TATA	832	4	+	Arabidopsis thaliana	core promoter element around -30 of transcription start
RhTPPD2	TATA-box	TATATA	841	6	+	Arabidopsis thaliana	core promoter element around -30 of transcription start
RhTPPD2	TATA-box	ATATAT	842	6	+	Brassica napus	core promoter element around -30 of transcription start
RhTPPD2	TATA-box	TATATA	843	6	+	Arabidopsis thaliana	core promoter element around -30 of transcription start
RhTPPD2	TATA-box	ATATAT	844	6	+	Brassica napus	core promoter element around -30 of transcription start
RhTPPD2	TATA-box	TATATA	845	6	+	Arabidopsis thaliana	core promoter element around -30 of transcription start
RhTPPD2	TATA-box	ATATAA	846	6	+	Brassica oleracea	core promoter element around -30 of transcription start
RhTPPD2	TATA-box	TATA	847	4	+	Arabidopsis thaliana	core promoter element around -30 of transcription start
RhTPPD2	TATA-box	TACAAAA	1051	7	-	Oryza sativa	core promoter element around -30 of transcription start
RhTPPD2	TATA-box	TATACA	1054	6	-	Helianthus annuus	core promoter element around -30 of transcription start
RhTPPD2	TATA-box	TATA	1056	4	-	Arabidopsis thaliana	core promoter element around -30 of transcription start
RhTPPD2	TATA-box	ccTATAAAaa	1230	9	-	Arabidopsis thaliana	core promoter element around -30 of transcription start
RhTPPD2	TATA-box	TATAAAA	1245	7	-	Pisum sativum	core promoter element around -30 of transcription start
RhTPPD2	TATA-box	TATAAA	1246	6	-	Helianthus annuus	core promoter element around -30 of transcription start
RhTPPD2	TATA-box	TATAA	1247	5	-	Arabidopsis thaliana	core promoter element around -30 of transcription start
RhTPPD2	TATA-box	TATA	1248	4	-	Arabidopsis thaliana	core promoter element around -30 of transcription start
RhTPPD2	TATA-box	ATATAA	1284	6	+	Brassica oleracea	core promoter element around -30 of transcription start
RhTPPD2	TATA-box	TATA	1285	4	-	Arabidopsis thaliana	core promoter element around -30 of transcription start
RhTPPD2	TATA-box	TATA	1316	4	-	Arabidopsis thaliana	core promoter element around -30 of transcription start
RhTPPD2	TATA-box	TAAAGATT	1391	8	+	Arabidopsis thaliana	core promoter element around -30 of transcription start
RhTPPD2	TATA-box	ATTATA	1478	6	+	Brassica napus	core promoter element around -30 of transcription start
RhTPPD2	TATA-box	TATAA	1479	5	-	Arabidopsis thaliana	core promoter element around -30 of transcription start
RhTPPD2	TATA-box	TATA	1480	4	-	Arabidopsis thaliana	core promoter element around -30 of transcription start
RhTPPD2	TATA-box	TACAAAA	1637	7	-	Oryza sativa	core promoter element around -30 of transcription start
RhTPPD2	TATA-box	TATACA	1640	6	-	Helianthus annuus	core promoter element around -30 of transcription start
RhTPPD2	TATA-box	TATA	1642	4	-	Arabidopsis thaliana	core promoter element around -30 of transcription start
RhTPPD2	TATA-box	TATA	1715	4	-	Arabidopsis thaliana	core promoter element around -30 of transcription start
RhTPPD2	G-Box	CACGTT	160	6	-	Pisum sativum	cis-acting regulatory element involved in light responsiveness
RhTPPD2	G-Box	CACGTG	1455	6	-	Pisum sativum	cis-acting regulatory element involved in light responsiveness
RhTPPD2	ARE	AAACCA	868	6	-	Zea mays	cis-acting regulatory element essential for the anaerobic induction
RhTPPD2	ARE	AAACCA	874	6	-	Zea mays	cis-acting regulatory element essential for the anaerobic induction
RhTPPD2	ARE	AAACCA	894	6	-	Zea mays	cis-acting regulatory element essential for the anaerobic induction
RhTPPD2	ARE	AAACCA	973	6	-	Zea mays	cis-acting regulatory element essential for the anaerobic induction
RhTPPD2	ARE	AAACCA	1173	6	-	Zea mays	cis-acting regulatory element essential for the anaerobic induction
RhTPPD2	MBS	CAACTG	1870	6	+	Arabidopsis thaliana	MYB binding site involved in drought-inducibility
RhTPPD2	CAAT-box	CCAAT	23	5	+	Arabidopsis thaliana	common cis-acting element in promoter and enhancer regions
RhTPPD2	CAAT-box	CAAT	24	4	+	Nicotiana glutinosa
RhTPPD2	CAAT-box	CAAT	26	4	-	Nicotiana glutinosa
RhTPPD2	CAAT-box	CAAAT	97	5	+	Pisum sativum	common cis-acting element in promoter and enhancer regions
RhTPPD2	CAAT-box	CAAT	102	4	-	Nicotiana glutinosa
RhTPPD2	CAAT-box	CCAAT	115	5	+	Arabidopsis thaliana	common cis-acting element in promoter and enhancer regions
RhTPPD2	CAAT-box	CAAT	116	4	+	Nicotiana glutinosa
RhTPPD2	CAAT-box	CAAT	118	4	-	Nicotiana glutinosa
RhTPPD2	CAAT-box	CAAAT	150	5	-	Pisum sativum	common cis-acting element in promoter and enhancer regions
RhTPPD2	CAAT-box	CCAAT	178	5	-	Arabidopsis thaliana	common cis-acting element in promoter and enhancer regions
RhTPPD2	CAAT-box	CAAT	257	4	-	Nicotiana glutinosa
RhTPPD2	CAAT-box	CAAAT	377	5	+	Pisum sativum	common cis-acting element in promoter and enhancer regions
RhTPPD2	CAAT-box	CCAAT	475	5	+	Arabidopsis thaliana	common cis-acting element in promoter and enhancer regions
RhTPPD2	CAAT-box	CAAT	476	4	+	Nicotiana glutinosa
RhTPPD2	CAAT-box	CAAT	517	4	+	Nicotiana glutinosa
RhTPPD2	CAAT-box	CAAT	782	4	-	Nicotiana glutinosa
RhTPPD2	CAAT-box	CAAAT	796	5	-	Pisum sativum	common cis-acting element in promoter and enhancer regions
RhTPPD2	CAAT-box	CAAAT	835	5	-	Pisum sativum	common cis-acting element in promoter and enhancer regions
RhTPPD2	CAAT-box	CCAAT	866	5	-	Arabidopsis thaliana	common cis-acting element in promoter and enhancer regions
RhTPPD2	CAAT-box	CAAT	965	4	-	Nicotiana glutinosa
RhTPPD2	CAAT-box	CCAAT	991	5	+	Arabidopsis thaliana	common cis-acting element in promoter and enhancer regions
RhTPPD2	CAAT-box	CAAT	992	4	+	Nicotiana glutinosa
RhTPPD2	CAAT-box	CAAT	994	4	-	Nicotiana glutinosa
RhTPPD2	CAAT-box	CAAT	1044	4	+	Nicotiana glutinosa
RhTPPD2	CAAT-box	CAAT	1167	4	+	Nicotiana glutinosa
RhTPPD2	CAAT-box	CAAT	1200	4	+	Nicotiana glutinosa
RhTPPD2	CAAT-box	CCAAT	1272	5	-	Arabidopsis thaliana	common cis-acting element in promoter and enhancer regions
RhTPPD2	CAAT-box	CAAAT	1279	5	-	Pisum sativum	common cis-acting element in promoter and enhancer regions
RhTPPD2	CAAT-box	CAAT	1417	4	-	Nicotiana glutinosa
RhTPPD2	CAAT-box	CAAT	1421	4	+	Nicotiana glutinosa
RhTPPD2	CAAT-box	CAAT	1425	4	+	Nicotiana glutinosa
RhTPPD2	CAAT-box	CAAAT	1472	5	+	Pisum sativum	common cis-acting element in promoter and enhancer regions
RhTPPD2	CAAT-box	CAAAT	1508	5	-	Pisum sativum	common cis-acting element in promoter and enhancer regions
RhTPPD2	CAAT-box	CAAT	1530	4	-	Nicotiana glutinosa
RhTPPD2	CAAT-box	CAAAT	1570	5	+	Pisum sativum	common cis-acting element in promoter and enhancer regions
RhTPPD2	CAAT-box	CAAT	1594	4	-	Nicotiana glutinosa
RhTPPD2	CAAT-box	CAAAT	1600	5	+	Pisum sativum	common cis-acting element in promoter and enhancer regions
RhTPPD2	CAAT-box	CAAT	1610	4	+	Nicotiana glutinosa
RhTPPD2	CAAT-box	CAAT	1732	4	+	Nicotiana glutinosa
RhTPPD2	CAAT-box	CCAAT	1734	5	-	Arabidopsis thaliana	common cis-acting element in promoter and enhancer regions
RhTPPD2	CAAT-box	CAAAT	1850	5	-	Pisum sativum	common cis-acting element in promoter and enhancer regions
RhTPPD2	CAAT-box	CAAT	1944	4	+	Nicotiana glutinosa
RhTPPD2	AT~TATA-box	TATATAAA	8	8	-	Arabidopsis thaliana
RhTPPD2	AT~TATA-box	TATATA	10	6	+	Arabidopsis thaliana
RhTPPD2	AT~TATA-box	TATATAAA	585	8	-	Arabidopsis thaliana
RhTPPD2	AT~TATA-box	TATATA	587	6	+	Arabidopsis thaliana
RhTPPD2	AT~TATA-box	TATATA	841	6	+	Arabidopsis thaliana
RhTPPD2	AT~TATA-box	TATATA	843	6	+	Arabidopsis thaliana
RhTPPD2	AT~TATA-box	TATATA	845	6	+	Arabidopsis thaliana
RhTPPD2	box S	AGCCACC	764	7	+	Arabidopsis thaliana
RhTPPD2	MRE	AACCTAA	977	7	-	Petroselinum crispum	MYB binding site involved in light responsiveness
RhTPPD2	TGA-box	TGACGTAA	1432	8	-	Glycine max	part of an auxin-responsive element
RhTPPD2	CGTCA-motif	CGTCA	1435	5	+	Hordeum vulgare	cis-acting regulatory element involved in the MeJA-responsiveness
RhTPPD2	GT1-motif	GGTTAA	737	6	+	Arabidopsis thaliana	light responsive element
RhTPPD2	GT1-motif	GGTTAA	933	6	+	Arabidopsis thaliana	light responsive element
RhTPPD2	GT1-motif	GGTTAA	1079	6	+	Arabidopsis thaliana	light responsive element
RhTPPD2	GT1-motif	GGTTAA	1110	6	+	Arabidopsis thaliana	light responsive element
RhTPPD2	GT1-motif	GGTTAAT	1322	7	-	Avena sativa	light responsive element
RhTPPD2	GT1-motif	GGTTAA	1323	6	-	Arabidopsis thaliana	light responsive element
RhTPPD2	GT1-motif	GGTTAA	1865	6	-	Arabidopsis thaliana	light responsive element
RhTPPD2	TCCC-motif	TCTCCCT	1133	7	+	Spinacia oleracea	part of a light responsive element
RhTPPD2	as-1	TGACG	1435	5	-	Arabidopsis thaliana
RhTPPD2	ABRE	ACGTG	161	5	+	Arabidopsis thaliana	cis-acting element involved in the abscisic acid responsiveness
RhTPPD2	ABRE	CACGTG	1455	6	-	Arabidopsis thaliana	cis-acting element involved in the abscisic acid responsiveness
RhTPPD2	ABRE	ACGTG	1456	5	+	Arabidopsis thaliana	cis-acting element involved in the abscisic acid responsiveness
RhTPPD2	WRE3	CCACCT	1254	6	-	Pisum sativum
RhTPPD2	MYB-like sequence	TAACCA	1324	6	+	Arabidopsis thaliana
RhTPPD2	MYB-like sequence	TAACCA	1866	6	+	Arabidopsis thaliana
RhTPPD2		motif_sequence	73	4	-	organism	short_function
RhTPPD2		motif_sequence	132	4	-	organism	short_function
RhTPPD2		motif_sequence	220	4	-	organism	short_function
RhTPPD2		motif_sequence	317	4	+	organism	short_function
RhTPPD2		motif_sequence	661	4	+	organism	short_function
RhTPPD2		motif_sequence	856	4	+	organism	short_function
RhTPPD2		motif_sequence	1132	4	+	organism	short_function
RhTPPD2		motif_sequence	1275	4	-	organism	short_function
RhTPPD2		motif_sequence	1292	4	+	organism	short_function
RhTPPD2		motif_sequence	1605	4	+	organism	short_function
RhTPPD2		motif_sequence	1855	4	-	organism	short_function
RhTPPD2	TCT-motif	TCTTAC	1582	6	-	Arabidopsis thaliana	part of a light responsive element
RhTPPD2	Myb	TAACTG	601	6	-	Arabidopsis thaliana
RhTPPD2	Myb	TAACTG	1438	6	-	Arabidopsis thaliana
RhTPPD2	Myb	TAACTG	1862	6	-	Arabidopsis thaliana
RhTPPD2	Myb	CAACTG	1870	6	+	Arabidopsis thaliana
RhTPPD2	Unnamed__1	CGTGG	412	5	+	Zea mays
RhTPPD2	Unnamed__1	CGTGG	1454	5	-	Zea mays
RhTPPD2	Unnamed__1	GAGGGTATtttcGTAA	1891	15	+	Solanum tuberosum
RhTPPD2	MYB	CAACCA	20	6	+	Arabidopsis thaliana
RhTPPD2	MYB	CAACCA	1257	6	-	Arabidopsis thaliana
RhTPPD2	MYB	TAACCA	1324	6	+	Arabidopsis thaliana
RhTPPD2	MYB	TAACCA	1866	6	+	Arabidopsis thaliana
RhTPPD2	MYB	CAACCA	1987	6	+	Arabidopsis thaliana
RhTPPD2	AE-box	AGAAACAA	1	8	-	Arabidopsis thaliana	part of a module for light response
RhTPPD2	G-box	CACGTG	1455	6	-	Arabidopsis thaliana	cis-acting regulatory element involved in light responsiveness
RhTPPD2	TC-rich repeats	GTTTTCTTAC	235	9	+	Nicotiana tabacum	cis-acting element involved in defense and stress responsiveness
RhTPPD2	MBSI	aaaAaaC(G/C)GTTA	1103	10.5	+	Petunia hybrida	MYB binding site involved in flavonoid biosynthetic genes regulation
RhTPPD2	Unnamed__4	CTCC	283	4	-	Petroselinum hortense
RhTPPD2	Unnamed__4	CTCC	319	4	+	Petroselinum hortense
RhTPPD2	Unnamed__4	CTCC	473	4	+	Petroselinum hortense
RhTPPD2	Unnamed__4	CTCC	529	4	+	Petroselinum hortense
RhTPPD2	Unnamed__4	CTCC	625	4	+	Petroselinum hortense
RhTPPD2	Unnamed__4	CTCC	1134	4	+	Petroselinum hortense
RhTPPD2	Unnamed__4	CTCC	1890	4	-	Petroselinum hortense
RhTPPD2	CAT-box	GCCACT	1014	6	-	Arabidopsis thaliana	cis-acting regulatory element related to meristem expression
RhTPPD2	CAT-box	GCCACT	1982	6	-	Arabidopsis thaliana	cis-acting regulatory element related to meristem expression
RhTPPD2	TATA	TATAAAAT	1244	8	-	Arabidopsis thaliana
RhTPPD2	AAGAA-motif	gGTAAAGAAA	1497	9	+	Avena sativa
RhTPPF		motif_sequence	568	4	+	organism	short_function
RhTPPF		motif_sequence	686	4	+	organism	short_function
RhTPPF		motif_sequence	789	4	+	organism	short_function
RhTPPF		motif_sequence	825	4	+	organism	short_function
RhTPPF		motif_sequence	1226	4	-	organism	short_function
RhTPPF		motif_sequence	1234	4	-	organism	short_function
RhTPPF		motif_sequence	1468	4	-	organism	short_function
RhTPPF		motif_sequence	1502	4	-	organism	short_function
RhTPPF		motif_sequence	1634	4	+	organism	short_function
RhTPPF		motif_sequence	1887	4	+	organism	short_function
RhTPPF	ABRE	ACGTG	271	5	+	Arabidopsis thaliana	cis-acting element involved in the abscisic acid responsiveness
RhTPPF	ABRE	ACGTG	514	5	-	Arabidopsis thaliana	cis-acting element involved in the abscisic acid responsiveness
RhTPPF	MYB-like sequence	TAACCA	964	6	+	Arabidopsis thaliana
RhTPPF	MYB-like sequence	TAACCA	1569	6	-	Arabidopsis thaliana
RhTPPF	GT1-motif	GGTTAAT	962	7	-	Avena sativa	light responsive element
RhTPPF	GT1-motif	GGTTAA	963	6	-	Arabidopsis thaliana	light responsive element
RhTPPF	CTAG-motif	ACTAGCAGAA	1144	9	-	Avena sativa
RhTPPF	CGTCA-motif	CGTCA	1339	5	-	Hordeum vulgare	cis-acting regulatory element involved in the MeJA-responsiveness
RhTPPF	as-1	TGACG	1339	5	+	Arabidopsis thaliana
RhTPPF	Myb-binding site	CAACAG	652	6	-	Nicotiana tabacum
RhTPPF	Myb-binding site	CAACAG	1476	6	-	Nicotiana tabacum
RhTPPF	A-box	CCGTCC	36	6	+	Petroselinum crispum	cis-acting regulatory element
RhTPPF	Myc	TCTCTTA	1834	7	-	Arabidopsis thaliana
RhTPPF	AT-rich element	ATAGAAATCAA	879	10	-	Glycine max	binding site of AT-rich DNA binding protein (ATBP-1)
RhTPPF	TC-rich repeats	GTTTTCTTAC	1488	9	-	Nicotiana tabacum	cis-acting element involved in defense and stress responsiveness
RhTPPF	Box II	ACACGTTGT	268	9	-	Sinapis alba	part of a light responsive element
RhTPPF	AAGAA-motif	GAAAGAA	485	7	-	Avena sativa
RhTPPF	AAGAA-motif	GAAAGAA	1418	7	-	Avena sativa
RhTPPF	Unnamed__4	CTCC	351	4	+	Petroselinum hortense
RhTPPF	Unnamed__4	CTCC	1030	4	+	Petroselinum hortense
RhTPPF	Unnamed__4	CTCC	1255	4	-	Petroselinum hortense
RhTPPF	Unnamed__4	CTCC	1289	4	+	Petroselinum hortense
RhTPPF	Unnamed__4	CTCC	1518	4	+	Petroselinum hortense
RhTPPF	Myb	TAACTG	1445	6	-	Arabidopsis thaliana
RhTPPF	W box	TTGACC	1273	6	-	Arabidopsis thaliana
RhTPPF	MYB	CAACCA	189	6	-	Arabidopsis thaliana
RhTPPF	MYB	CAACAG	652	6	-	Arabidopsis thaliana
RhTPPF	MYB	CAACCA	759	6	-	Arabidopsis thaliana
RhTPPF	MYB	TAACCA	964	6	+	Arabidopsis thaliana
RhTPPF	MYB	CAACCA	1250	6	-	Arabidopsis thaliana
RhTPPF	MYB	CAACAG	1476	6	-	Arabidopsis thaliana
RhTPPF	MYB	TAACCA	1569	6	-	Arabidopsis thaliana
RhTPPF	AE-box	AGAAACTT	504	8	+	Arabidopsis thaliana	part of a module for light response
RhTPPF	AE-box	AGAAACTT	560	8	-	Arabidopsis thaliana	part of a module for light response
RhTPPF	AE-box	AGAAACAA	1414	8	-	Arabidopsis thaliana	part of a module for light response
RhTPPF	AE-box	AGAAACAA	1906	8	-	Arabidopsis thaliana	part of a module for light response
RhTPPF	CCGTCC motif	CCGTCC	36	6	+	Nicotiana tabacum
RhTPPF	TGACG-motif	TGACG	1339	5	+	Hordeum vulgare	cis-acting regulatory element involved in the MeJA-responsiveness
RhTPPF	TATA-box	TATA	46	4	+	Arabidopsis thaliana	core promoter element around -30 of transcription start
RhTPPF	TATA-box	ATATAA	136	6	+	Brassica oleracea	core promoter element around -30 of transcription start
RhTPPF	TATA-box	TATA	137	4	+	Arabidopsis thaliana	core promoter element around -30 of transcription start
RhTPPF	TATA-box	ATATAT	141	6	+	Brassica napus	core promoter element around -30 of transcription start
RhTPPF	TATA-box	TATATA	142	6	+	Arabidopsis thaliana	core promoter element around -30 of transcription start
RhTPPF	TATA-box	ATATAT	143	6	+	Brassica napus	core promoter element around -30 of transcription start
RhTPPF	TATA-box	TATA	144	4	+	Arabidopsis thaliana	core promoter element around -30 of transcription start
RhTPPF	TATA-box	TATAA	151	5	-	Arabidopsis thaliana	core promoter element around -30 of transcription start
RhTPPF	TATA-box	TATA	152	4	+	Arabidopsis thaliana	core promoter element around -30 of transcription start
RhTPPF	TATA-box	TATAAAT	216	7	-	Brassica juncea	core promoter element around -30 of transcription start
RhTPPF	TATA-box	TATAAA	217	6	-	Helianthus annuus	core promoter element around -30 of transcription start
RhTPPF	TATA-box	TATAA	218	5	-	Arabidopsis thaliana	core promoter element around -30 of transcription start
RhTPPF	TATA-box	TATA	219	4	+	Arabidopsis thaliana	core promoter element around -30 of transcription start
RhTPPF	TATA-box	TATACA	386	6	-	Helianthus annuus	core promoter element around -30 of transcription start
RhTPPF	TATA-box	TATA	388	4	+	Arabidopsis thaliana	core promoter element around -30 of transcription start
RhTPPF	TATA-box	TATA	425	4	+	Arabidopsis thaliana	core promoter element around -30 of transcription start
RhTPPF	TATA-box	TAAAGATT	523	8	-	Arabidopsis thaliana	core promoter element around -30 of transcription start
RhTPPF	TATA-box	ATTATA	728	6	+	Brassica napus	core promoter element around -30 of transcription start
RhTPPF	TATA-box	TATAA	729	5	-	Arabidopsis thaliana	core promoter element around -30 of transcription start
RhTPPF	TATA-box	TATA	730	4	+	Arabidopsis thaliana	core promoter element around -30 of transcription start
RhTPPF	TATA-box	ATATAT	734	6	+	Brassica napus	core promoter element around -30 of transcription start
RhTPPF	TATA-box	TATA	735	4	+	Arabidopsis thaliana	core promoter element around -30 of transcription start
RhTPPF	TATA-box	TACAAAA	772	7	+	Oryza sativa	core promoter element around -30 of transcription start
RhTPPF	TATA-box	TATA	799	4	+	Arabidopsis thaliana	core promoter element around -30 of transcription start
RhTPPF	TATA-box	TATA	887	4	+	Arabidopsis thaliana	core promoter element around -30 of transcription start
RhTPPF	TATA-box	ATATAA	1019	6	+	Brassica oleracea	core promoter element around -30 of transcription start
RhTPPF	TATA-box	TATA	1020	4	-	Arabidopsis thaliana	core promoter element around -30 of transcription start
RhTPPF	TATA-box	TATACA	1088	6	-	Helianthus annuus	core promoter element around -30 of transcription start
RhTPPF	TATA-box	TATATA	1090	6	-	Arabidopsis thaliana	core promoter element around -30 of transcription start
RhTPPF	TATA-box	ATATAT	1091	6	-	Brassica napus	core promoter element around -30 of transcription start
RhTPPF	TATA-box	TATATA	1092	6	-	Arabidopsis thaliana	core promoter element around -30 of transcription start
RhTPPF	TATA-box	TATA	1094	4	-	Arabidopsis thaliana	core promoter element around -30 of transcription start
RhTPPF	TATA-box	TATACA	1116	6	-	Helianthus annuus	core promoter element around -30 of transcription start
RhTPPF	TATA-box	TATA	1118	4	-	Arabidopsis thaliana	core promoter element around -30 of transcription start
RhTPPF	TATA-box	taTATAAAtc	1169	9	-	Arabidopsis thaliana	core promoter element around -30 of transcription start
RhTPPF	TATA-box	TATAAA	1171	6	-	Helianthus annuus	core promoter element around -30 of transcription start
RhTPPF	TATA-box	TATATAA	1172	7	-	Arabidopsis thaliana	core promoter element around -30 of transcription start
RhTPPF	TATA-box	TATATA	1173	6	-	Arabidopsis thaliana	core promoter element around -30 of transcription start
RhTPPF	TATA-box	ATATAA	1174	6	+	Brassica oleracea	core promoter element around -30 of transcription start
RhTPPF	TATA-box	TATA	1175	4	-	Arabidopsis thaliana	core promoter element around -30 of transcription start
RhTPPF	TATA-box	TATAAAT	1266	7	-	Brassica juncea	core promoter element around -30 of transcription start
RhTPPF	TATA-box	TATAAA	1267	6	-	Helianthus annuus	core promoter element around -30 of transcription start
RhTPPF	TATA-box	TATAA	1268	5	-	Arabidopsis thaliana	core promoter element around -30 of transcription start
RhTPPF	TATA-box	TATA	1269	4	-	Arabidopsis thaliana	core promoter element around -30 of transcription start
RhTPPF	TATA-box	TATAAA	1311	6	-	Helianthus annuus	core promoter element around -30 of transcription start
RhTPPF	TATA-box	TATAA	1312	5	-	Arabidopsis thaliana	core promoter element around -30 of transcription start
RhTPPF	TATA-box	TATA	1313	4	-	Arabidopsis thaliana	core promoter element around -30 of transcription start
RhTPPF	TATA-box	TACAAAA	1461	7	-	Oryza sativa	core promoter element around -30 of transcription start
RhTPPF	TATA-box	TATATAA	1781	7	-	Arabidopsis thaliana	core promoter element around -30 of transcription start
RhTPPF	TATA-box	TATATA	1782	6	-	Arabidopsis thaliana	core promoter element around -30 of transcription start
RhTPPF	TATA-box	ATATAA	1783	6	+	Brassica oleracea	core promoter element around -30 of transcription start
RhTPPF	TATA-box	TATA	1784	4	-	Arabidopsis thaliana	core promoter element around -30 of transcription start
RhTPPF	TATA-box	ATATAT	1806	6	-	Brassica napus	core promoter element around -30 of transcription start
RhTPPF	TATA-box	TATA	1807	4	-	Arabidopsis thaliana	core promoter element around -30 of transcription start
RhTPPF	WUN-motif	AAATTACT	896	8	+	Nicotiana glutinosa
RhTPPF	Box 4	ATTAAT	1852	6	-	Petroselinum crispum	part of a conserved DNA module involved in light responsiveness
RhTPPF	3-AF1 binding site	TAAGAGAGGAA	1834	11	+	Solanum tuberosum	light responsive element
RhTPPF	LTR	CCGAAA	817	6	-	Hordeum vulgare	cis-acting element involved in low-temperature responsiveness
RhTPPF	P-box	CCTTTTG	1812	7	-	Oryza sativa	gibberellin-responsive element
RhTPPF	MYC	CATGTG	847	6	-	Arabidopsis thaliana
RhTPPF	MYC	CATTTG	1434	6	+	Arabidopsis thaliana
RhTPPF	MYC	CATGTG	1939	6	-	Arabidopsis thaliana
RhTPPF	MYC	CATGTG	1941	6	+	Arabidopsis thaliana
RhTPPF	AT-rich sequence	TAAAATACT	1257	9	-	Pisum sativum	element for maximal elicitor-mediated activation (2copies)
RhTPPF	AT~TATA-box	TATATA	142	6	+	Arabidopsis thaliana
RhTPPF	AT~TATA-box	TATATA	1090	6	-	Arabidopsis thaliana
RhTPPF	AT~TATA-box	TATATA	1092	6	-	Arabidopsis thaliana
RhTPPF	AT~TATA-box	TATATAAA	1171	8	-	Arabidopsis thaliana
RhTPPF	AT~TATA-box	TATATA	1173	6	-	Arabidopsis thaliana
RhTPPF	AT~TATA-box	TATATA	1782	6	-	Arabidopsis thaliana
RhTPPF	G-Box	CACGTT	270	6	-	Pisum sativum	cis-acting regulatory element involved in light responsiveness
RhTPPF	G-Box	CACGTT	514	6	+	Pisum sativum	cis-acting regulatory element involved in light responsiveness
RhTPPF	ARE	AAACCA	25	6	-	Zea mays	cis-acting regulatory element essential for the anaerobic induction
RhTPPF	ARE	AAACCA	54	6	-	Zea mays	cis-acting regulatory element essential for the anaerobic induction
RhTPPF	ARE	AAACCA	1168	6	-	Zea mays	cis-acting regulatory element essential for the anaerobic induction
RhTPPF	ARE	AAACCA	1308	6	-	Zea mays	cis-acting regulatory element essential for the anaerobic induction
RhTPPF	GARE-motif	TCTGTTG	1475	7	+	Brassica oleracea	gibberellin-responsive element
RhTPPF	CAAT-box	CAAAT	1	5	-	Pisum sativum	common cis-acting element in promoter and enhancer regions
RhTPPF	CAAT-box	CAAT	10	4	+	Nicotiana glutinosa
RhTPPF	CAAT-box	CAAT	75	4	+	Nicotiana glutinosa
RhTPPF	CAAT-box	CAAAT	174	5	-	Pisum sativum	common cis-acting element in promoter and enhancer regions
RhTPPF	CAAT-box	CAAAT	361	5	-	Pisum sativum	common cis-acting element in promoter and enhancer regions
RhTPPF	CAAT-box	CAAAT	412	5	+	Pisum sativum	common cis-acting element in promoter and enhancer regions
RhTPPF	CAAT-box	CAAT	433	4	-	Nicotiana glutinosa
RhTPPF	CAAT-box	CAAAT	540	5	-	Pisum sativum	common cis-acting element in promoter and enhancer regions
RhTPPF	CAAT-box	CAAAT	738	5	-	Pisum sativum	common cis-acting element in promoter and enhancer regions
RhTPPF	CAAT-box	CAAT	813	4	+	Nicotiana glutinosa
RhTPPF	CAAT-box	CCAAT	855	5	+	Arabidopsis thaliana	common cis-acting element in promoter and enhancer regions
RhTPPF	CAAT-box	CAAT	856	4	+	Nicotiana glutinosa
RhTPPF	CAAT-box	CAAT	878	4	-	Nicotiana glutinosa
RhTPPF	CAAT-box	CAAT	999	4	-	Nicotiana glutinosa
RhTPPF	CAAT-box	CAAT	1024	4	-	Nicotiana glutinosa
RhTPPF	CAAT-box	CAAT	1121	4	-	Nicotiana glutinosa
RhTPPF	CAAT-box	CAAAT	1157	5	+	Pisum sativum	common cis-acting element in promoter and enhancer regions
RhTPPF	CAAT-box	CAAT	1160	4	-	Nicotiana glutinosa
RhTPPF	CAAT-box	CAAAT	1165	5	-	Pisum sativum	common cis-acting element in promoter and enhancer regions
RhTPPF	CAAT-box	CCAAT	1291	5	+	Arabidopsis thaliana	common cis-acting element in promoter and enhancer regions
RhTPPF	CAAT-box	CAAT	1292	4	+	Nicotiana glutinosa
RhTPPF	CAAT-box	CAAT	1378	4	-	Nicotiana glutinosa
RhTPPF	CAAT-box	CAAAT	1388	5	-	Pisum sativum	common cis-acting element in promoter and enhancer regions
RhTPPF	CAAT-box	CAAAT	1435	5	-	Pisum sativum	common cis-acting element in promoter and enhancer regions
RhTPPF	CAAT-box	CAAT	1450	4	-	Nicotiana glutinosa
RhTPPF	CAAT-box	CAAT	1483	4	+	Nicotiana glutinosa
RhTPPF	CAAT-box	CAAT	1497	4	+	Nicotiana glutinosa
RhTPPF	CAAT-box	CAAT	1525	4	+	Nicotiana glutinosa
RhTPPF	CAAT-box	CAAAT	1527	5	-	Pisum sativum	common cis-acting element in promoter and enhancer regions
RhTPPF	CAAT-box	CAAT	1585	4	-	Nicotiana glutinosa
RhTPPF	CAAT-box	CAAT	1639	4	+	Nicotiana glutinosa
RhTPPF	CAAT-box	CAAT	1666	4	-	Nicotiana glutinosa
RhTPPF	CAAT-box	CCAAT	1714	5	-	Arabidopsis thaliana	common cis-acting element in promoter and enhancer regions
RhTPPF	CAAT-box	CAAT	1764	4	-	Nicotiana glutinosa
RhTPPF	CAAT-box	CAAT	1846	4	+	Nicotiana glutinosa
RhTPPF	CAAT-box	CCAAT	1891	5	+	Arabidopsis thaliana	common cis-acting element in promoter and enhancer regions
RhTPPF	CAAT-box	CAAT	1892	4	+	Nicotiana glutinosa
RhTPPF	CAAT-box	CAAT	1927	4	-	Nicotiana glutinosa
RhTPPF	CAAT-box	CAAT	1987	4	-	Nicotiana glutinosa
RhTPPF	CCGTCC-box	CCGTCC	36	6	+	Petroselinum hortense
RhTPPH	MRE	AACCTAA	927	7	+	Petroselinum crispum	MYB binding site involved in light responsiveness
RhTPPH	AT~TATA-box	TATATA	735	6	+	Arabidopsis thaliana
RhTPPH	AT~TATA-box	TATATA	742	6	+	Arabidopsis thaliana
RhTPPH	AT~TATA-box	TATATA	744	6	+	Arabidopsis thaliana
RhTPPH	AT~TATA-box	TATATA	784	6	+	Arabidopsis thaliana
RhTPPH	AT~TATA-box	TATATA	1554	6	-	Arabidopsis thaliana
RhTPPH	I-box	AAGATAAGGCT	1863	10	+	Gossypium hirsutum	part of a light responsive element
RhTPPH	I-box	AGATAAGG	1864	8	+	Triticum aestivum	part of a light responsive element
RhTPPH	CAAT-box	CAAT	74	4	-	Nicotiana glutinosa
RhTPPH	CAAT-box	CCAAT	156	5	+	Arabidopsis thaliana	common cis-acting element in promoter and enhancer regions
RhTPPH	CAAT-box	CAAT	157	4	+	Nicotiana glutinosa
RhTPPH	CAAT-box	CAAT	228	4	-	Nicotiana glutinosa
RhTPPH	CAAT-box	CCAAT	307	5	-	Arabidopsis thaliana	common cis-acting element in promoter and enhancer regions
RhTPPH	CAAT-box	CAAT	312	4	-	Nicotiana glutinosa
RhTPPH	CAAT-box	CCAAT	363	5	+	Arabidopsis thaliana	common cis-acting element in promoter and enhancer regions
RhTPPH	CAAT-box	CAAT	364	4	+	Nicotiana glutinosa
RhTPPH	CAAT-box	CAAT	382	4	-	Nicotiana glutinosa
RhTPPH	CAAT-box	CAAT	543	4	-	Nicotiana glutinosa
RhTPPH	CAAT-box	CCAAT	572	5	-	Arabidopsis thaliana	common cis-acting element in promoter and enhancer regions
RhTPPH	CAAT-box	CAAT	641	4	+	Nicotiana glutinosa
RhTPPH	CAAT-box	CAAAT	660	5	-	Pisum sativum	common cis-acting element in promoter and enhancer regions
RhTPPH	CAAT-box	CAAAT	818	5	+	Pisum sativum	common cis-acting element in promoter and enhancer regions
RhTPPH	CAAT-box	CAAT	1007	4	-	Nicotiana glutinosa
RhTPPH	CAAT-box	CAAT	1022	4	+	Nicotiana glutinosa
RhTPPH	CAAT-box	CAAT	1109	4	+	Nicotiana glutinosa
RhTPPH	CAAT-box	CAAT	1132	4	+	Nicotiana glutinosa
RhTPPH	CAAT-box	CAAT	1193	4	+	Nicotiana glutinosa
RhTPPH	CAAT-box	CAAT	1195	4	-	Nicotiana glutinosa
RhTPPH	CAAT-box	CAAT	1268	4	-	Nicotiana glutinosa
RhTPPH	CAAT-box	CAAT	1432	4	+	Nicotiana glutinosa
RhTPPH	CAAT-box	TGCCAAC	1467	7	+	Petunia hybrida	common cis-acting element in promoter and enhancer regions
RhTPPH	CAAT-box	CCAAT	1567	5	+	Arabidopsis thaliana	common cis-acting element in promoter and enhancer regions
RhTPPH	CAAT-box	CAAT	1568	4	+	Nicotiana glutinosa
RhTPPH	CAAT-box	CAAAT	1596	5	+	Pisum sativum	common cis-acting element in promoter and enhancer regions
RhTPPH	CAAT-box	CAAT	1683	4	+	Nicotiana glutinosa
RhTPPH	CAAT-box	CAAT	1688	4	-	Nicotiana glutinosa
RhTPPH	CAAT-box	CAAAT	1728	5	+	Pisum sativum	common cis-acting element in promoter and enhancer regions
RhTPPH	CAAT-box	CAAAT	1815	5	+	Pisum sativum	common cis-acting element in promoter and enhancer regions
RhTPPH	CAAT-box	CCAAT	1836	5	+	Arabidopsis thaliana	common cis-acting element in promoter and enhancer regions
RhTPPH	CAAT-box	CAAT	1837	4	+	Nicotiana glutinosa
RhTPPH	CAAT-box	CAAT	1976	4	+	Nicotiana glutinosa
RhTPPH	ARE	AAACCA	936	6	-	Zea mays	cis-acting regulatory element essential for the anaerobic induction
RhTPPH	ARE	AAACCA	994	6	+	Zea mays	cis-acting regulatory element essential for the anaerobic induction
RhTPPH	ARE	AAACCA	1156	6	+	Zea mays	cis-acting regulatory element essential for the anaerobic induction
RhTPPH	ARE	AAACCA	1833	6	+	Zea mays	cis-acting regulatory element essential for the anaerobic induction
RhTPPH	Sp1	GGGCGG	301	6	-	Oryza sativa	light responsive element
RhTPPH	TATA-box	TATA	1	4	+	Arabidopsis thaliana	core promoter element around -30 of transcription start
RhTPPH	TATA-box	ATATAA	78	6	+	Brassica oleracea	core promoter element around -30 of transcription start
RhTPPH	TATA-box	TATA	79	4	+	Arabidopsis thaliana	core promoter element around -30 of transcription start
RhTPPH	TATA-box	TATA	358	4	+	Arabidopsis thaliana	core promoter element around -30 of transcription start
RhTPPH	TATA-box	TATATA	735	6	+	Arabidopsis thaliana	core promoter element around -30 of transcription start
RhTPPH	TATA-box	ATATAT	736	6	+	Brassica napus	core promoter element around -30 of transcription start
RhTPPH	TATA-box	TATA	737	4	+	Arabidopsis thaliana	core promoter element around -30 of transcription start
RhTPPH	TATA-box	ATTATA	740	6	+	Brassica napus	core promoter element around -30 of transcription start
RhTPPH	TATA-box	TATATAA	741	7	-	Arabidopsis thaliana	core promoter element around -30 of transcription start
RhTPPH	TATA-box	TATATA	742	6	+	Arabidopsis thaliana	core promoter element around -30 of transcription start
RhTPPH	TATA-box	ATATAT	743	6	+	Brassica napus	core promoter element around -30 of transcription start
RhTPPH	TATA-box	TATATA	744	6	+	Arabidopsis thaliana	core promoter element around -30 of transcription start
RhTPPH	TATA-box	TATA	746	4	+	Arabidopsis thaliana	core promoter element around -30 of transcription start
RhTPPH	TATA-box	TATACA	782	6	-	Helianthus annuus	core promoter element around -30 of transcription start
RhTPPH	TATA-box	TATATA	784	6	+	Arabidopsis thaliana	core promoter element around -30 of transcription start
RhTPPH	TATA-box	ATATAA	785	6	+	Brassica oleracea	core promoter element around -30 of transcription start
RhTPPH	TATA-box	TATA	786	4	+	Arabidopsis thaliana	core promoter element around -30 of transcription start
RhTPPH	TATA-box	ATATAT	821	6	+	Brassica napus	core promoter element around -30 of transcription start
RhTPPH	TATA-box	TATA	822	4	+	Arabidopsis thaliana	core promoter element around -30 of transcription start
RhTPPH	TATA-box	ccTATAAAaa	842	9	+	Arabidopsis thaliana	core promoter element around -30 of transcription start
RhTPPH	TATA-box	ATTATA	1143	6	+	Brassica napus	core promoter element around -30 of transcription start
RhTPPH	TATA-box	TATAA	1144	5	-	Arabidopsis thaliana	core promoter element around -30 of transcription start
RhTPPH	TATA-box	TATA	1145	4	-	Arabidopsis thaliana	core promoter element around -30 of transcription start
RhTPPH	TATA-box	TATA	1153	4	-	Arabidopsis thaliana	core promoter element around -30 of transcription start
RhTPPH	TATA-box	TATAA	1235	5	-	Arabidopsis thaliana	core promoter element around -30 of transcription start
RhTPPH	TATA-box	TATA	1236	4	-	Arabidopsis thaliana	core promoter element around -30 of transcription start
RhTPPH	TATA-box	TATA	1406	4	-	Arabidopsis thaliana	core promoter element around -30 of transcription start
RhTPPH	TATA-box	ATATAT	1553	6	-	Brassica napus	core promoter element around -30 of transcription start
RhTPPH	TATA-box	TATATA	1554	6	-	Arabidopsis thaliana	core promoter element around -30 of transcription start
RhTPPH	TATA-box	TATA	1556	4	-	Arabidopsis thaliana	core promoter element around -30 of transcription start
RhTPPH	TATA-box	TACAAAA	1558	7	+	Oryza sativa	core promoter element around -30 of transcription start
RhTPPH	TATA-box	TATAAA	1748	6	-	Helianthus annuus	core promoter element around -30 of transcription start
RhTPPH	TATA-box	TATAA	1749	5	-	Arabidopsis thaliana	core promoter element around -30 of transcription start
RhTPPH	TATA-box	TATA	1750	4	-	Arabidopsis thaliana	core promoter element around -30 of transcription start
RhTPPH	TATA-box	TACAAAA	1788	7	-	Oryza sativa	core promoter element around -30 of transcription start
RhTPPH	TATA-box	TATACA	1819	6	-	Helianthus annuus	core promoter element around -30 of transcription start
RhTPPH	TATA-box	TATA	1821	4	-	Arabidopsis thaliana	core promoter element around -30 of transcription start
RhTPPH	TATA-box	TAAAGATT	1992	8	-	Arabidopsis thaliana	core promoter element around -30 of transcription start
RhTPPH	TCA-element	TCAGAAGAGG	1941	9	+	Brassica oleracea	cis-acting element involved in salicylic acid responsiveness
RhTPPH	STRE	AGGGG	1180	5	-	Arabidopsis thaliana
RhTPPH	GCN4_motif	TGAGTCA	985	7	+	Oryza sativa	cis-regulatory element involved in endosperm expression
RhTPPH	O2-site	GATGATGTGG	266	9	+	Zea mays	cis-acting regulatory element involved in zein metabolism regulation
RhTPPH	HD-Zip 1	CAAT(A/T)ATTG	1683	8	-	Arabidopsis thaliana	element involved in differentiation of the palisade mesophyll cells
RhTPPH	Box 4	ATTAAT	366	6	+	Petroselinum crispum	part of a conserved DNA module involved in light responsiveness
RhTPPH	Box 4	ATTAAT	396	6	+	Petroselinum crispum	part of a conserved DNA module involved in light responsiveness
RhTPPH	LTR	CCGAAA	595	6	-	Hordeum vulgare	cis-acting element involved in low-temperature responsiveness
RhTPPH	MYC	CAATTG	1193	6	-	Arabidopsis thaliana
RhTPPH	MYC	CATTTG	1815	6	-	Arabidopsis thaliana
RhTPPH	P-box	CCTTTTG	1560	7	-	Oryza sativa	gibberellin-responsive element
RhTPPH	circadian	CAAAGATATC	1073	9	-	Lycopersicon esculentum	cis-acting regulatory element involved in circadian control
RhTPPH	AT-rich element	ATAGAAATCAA	1071	10	-	Glycine max	binding site of AT-rich DNA binding protein (ATBP-1)
RhTPPH	AAGAA-motif	GAAAGAA	1172	7	-	Avena sativa
RhTPPH	AAGAA-motif	GAAAGAA	1435	7	-	Avena sativa
RhTPPH	AAGAA-motif	GAAAGAA	1639	7	-	Avena sativa
RhTPPH	Unnamed__4	CTCC	7	4	+	Petroselinum hortense
RhTPPH	Unnamed__4	CTCC	33	4	+	Petroselinum hortense
RhTPPH	Unnamed__4	CTCC	54	4	-	Petroselinum hortense
RhTPPH	Unnamed__4	CTCC	130	4	-	Petroselinum hortense
RhTPPH	Unnamed__4	CTCC	145	4	+	Petroselinum hortense
RhTPPH	Unnamed__4	CTCC	181	4	-	Petroselinum hortense
RhTPPH	Unnamed__4	CTCC	275	4	-	Petroselinum hortense
RhTPPH	Unnamed__4	CTCC	282	4	+	Petroselinum hortense
RhTPPH	Unnamed__4	CTCC	319	4	-	Petroselinum hortense
RhTPPH	Unnamed__4	CTCC	325	4	+	Petroselinum hortense
RhTPPH	Unnamed__4	CTCC	719	4	-	Petroselinum hortense
RhTPPH	Unnamed__4	CTCC	766	4	-	Petroselinum hortense
RhTPPH	Unnamed__4	CTCC	1231	4	+	Petroselinum hortense
RhTPPH	Unnamed__4	CTCC	1462	4	+	Petroselinum hortense
RhTPPH	Unnamed__4	CTCC	1828	4	-	Petroselinum hortense
RhTPPH	Myb	TAACTG	161	6	+	Arabidopsis thaliana
RhTPPH	W box	TTGACC	599	6	-	Arabidopsis thaliana
RhTPPH	AE-box	AGAAACTT	911	8	+	Arabidopsis thaliana	part of a module for light response
RhTPPH	AE-box	AGAAACAA	1536	8	-	Arabidopsis thaliana	part of a module for light response
RhTPPH	MYB	TAACCA	185	6	-	Arabidopsis thaliana
RhTPPH	MYB	CAACCA	374	6	-	Arabidopsis thaliana
RhTPPH	MYB	CAACCA	465	6	-	Arabidopsis thaliana
RhTPPH	MYB	CAACCA	574	6	-	Arabidopsis thaliana
RhTPPH		motif_sequence	26	4	+	organism	short_function
RhTPPH		motif_sequence	31	4	+	organism	short_function
RhTPPH		motif_sequence	96	4	-	organism	short_function
RhTPPH		motif_sequence	323	4	+	organism	short_function
RhTPPH		motif_sequence	511	4	+	organism	short_function
RhTPPH		motif_sequence	513	4	-	organism	short_function
RhTPPH		motif_sequence	632	4	+	organism	short_function
RhTPPH		motif_sequence	1164	4	+	organism	short_function
RhTPPH		motif_sequence	1169	4	+	organism	short_function
RhTPPH		motif_sequence	1217	4	+	organism	short_function
RhTPPH		motif_sequence	1222	4	+	organism	short_function
RhTPPH		motif_sequence	1286	4	+	organism	short_function
RhTPPH		motif_sequence	1484	4	-	organism	short_function
RhTPPH		motif_sequence	1886	4	+	organism	short_function
RhTPPH		motif_sequence	1895	4	-	organism	short_function
RhTPPH	MYB-like sequence	TAACCA	185	6	-	Arabidopsis thaliana
RhTPPH	GT1-motif	GGTTAA	925	6	-	Arabidopsis thaliana	light responsive element
RhTPPH	GT1-motif	GGTTAAT	949	7	+	Avena sativa	light responsive element
RhTPPH	Unnamed__2	AACCTAACCT	927	9	+	Petroselinum hortense
RhTPPH	Unnamed__2	CCCCGG	1248	6	-	Zea mays
RhTPPH	Unnamed__2	CCCCGG	1492	6	-	Zea mays
RhTPPJ	Myc	TCTCTTA	881	7	-	Arabidopsis thaliana
RhTPPJ	G-box	CACGTG	244	6	+	Arabidopsis thaliana	cis-acting regulatory element involved in light responsiveness
RhTPPJ	G-box	ACACGTGGC	1582	9	+	Brassica napus	cis-acting regulatory element involved in light responsiveness
RhTPPJ	G-box	CACGTG	1583	6	-	Arabidopsis thaliana	cis-acting regulatory element involved in light responsiveness
RhTPPJ	G-box	GCCACGTGGA	1631	9	+	Arabidopsis thaliana	cis-acting regulatory element involved in light responsiveness
RhTPPJ	G-box	CACGTG	1633	6	-	Arabidopsis thaliana	cis-acting regulatory element involved in light responsiveness
RhTPPJ	G-box	TACGTG	1734	6	+	Arabidopsis thaliana	cis-acting regulatory element involved in light responsiveness
RhTPPJ	G-box	GCCACGTGGA	1773	9	+	Arabidopsis thaliana	cis-acting regulatory element involved in light responsiveness
RhTPPJ	G-box	CACGTG	1775	6	-	Arabidopsis thaliana	cis-acting regulatory element involved in light responsiveness
RhTPPJ	Unnamed__4	CTCC	26	4	+	Petroselinum hortense
RhTPPJ	Unnamed__4	CTCC	84	4	-	Petroselinum hortense
RhTPPJ	Unnamed__4	CTCC	92	4	-	Petroselinum hortense
RhTPPJ	Unnamed__4	CTCC	650	4	+	Petroselinum hortense
RhTPPJ	Unnamed__4	CTCC	1090	4	+	Petroselinum hortense
RhTPPJ	Unnamed__4	CTCC	1122	4	+	Petroselinum hortense
RhTPPJ	Unnamed__4	CTCC	1140	4	-	Petroselinum hortense
RhTPPJ	Unnamed__4	CTCC	1199	4	-	Petroselinum hortense
RhTPPJ	Unnamed__4	CTCC	1335	4	+	Petroselinum hortense
RhTPPJ	Unnamed__4	CTCC	1389	4	+	Petroselinum hortense
RhTPPJ	Unnamed__4	CTCC	1498	4	+	Petroselinum hortense
RhTPPJ	Unnamed__4	CTCC	1531	4	+	Petroselinum hortense
RhTPPJ	Unnamed__4	CTCC	1604	4	-	Petroselinum hortense
RhTPPJ	Unnamed__4	CTCC	1759	4	-	Petroselinum hortense
RhTPPJ	Unnamed__4	CTCC	1780	4	-	Petroselinum hortense
RhTPPJ	Unnamed__4	CTCC	1784	4	-	Petroselinum hortense
RhTPPJ	Unnamed__4	CTCC	1892	4	-	Petroselinum hortense
RhTPPJ	Unnamed__4	CTCC	1977	4	+	Petroselinum hortense
RhTPPJ	AuxRR-core	GGTCCAT	1955	7	-	Nicotiana tabacum	cis-acting regulatory element involved in auxin responsiveness
RhTPPJ	AAGAA-motif	gGTAAAGAAA	1343	9	-	Avena sativa
RhTPPJ	Box II	CCACGTGGC	1631	9	-	Petroselinum crispum	part of a light responsive element
RhTPPJ	CAT-box	GCCACT	19	6	-	Arabidopsis thaliana	cis-acting regulatory element related to meristem expression
RhTPPJ	Myb	TAACTG	1349	6	+	Arabidopsis thaliana
RhTPPJ	Myb	TAACTG	1361	6	-	Arabidopsis thaliana
RhTPPJ	Myb	TAACTG	1656	6	+	Arabidopsis thaliana
RhTPPJ	F-box	CTATTCTCATT	974	10	+	Lycopersicon esculentum
RhTPPJ	Unnamed__1	CGTGG	1585	5	+	Zea mays
RhTPPJ	Unnamed__1	GCCACGTGGC	1631	9	-	Petunia sp.
RhTPPJ	Unnamed__1	CGTGG	1632	5	-	Zea mays
RhTPPJ	Unnamed__1	CGTGG	1635	5	+	Zea mays
RhTPPJ	Unnamed__1	CGTGG	1701	5	+	Zea mays
RhTPPJ	Unnamed__1	CGTGG	1774	5	-	Zea mays
RhTPPJ	Unnamed__1	CGTGG	1777	5	+	Zea mays
RhTPPJ	TATC-box	TATCCCA	1834	7	-	Oryza sativa	cis-acting element involved in gibberellin-responsiveness
RhTPPJ	MYB	TAACCA	159	6	+	Arabidopsis thaliana
RhTPPJ	MYB	CAACCA	397	6	-	Arabidopsis thaliana
RhTPPJ	AE-box	AGAAACTT	932	8	-	Arabidopsis thaliana	part of a module for light response
RhTPPJ	MYB-like sequence	TAACCA	159	6	+	Arabidopsis thaliana
RhTPPJ	ABRE	CACGTG	244	6	+	Arabidopsis thaliana	cis-acting element involved in the abscisic acid responsiveness
RhTPPJ	ABRE	ACGTG	245	5	+	Arabidopsis thaliana	cis-acting element involved in the abscisic acid responsiveness
RhTPPJ	ABRE	ACGTG	909	5	+	Arabidopsis thaliana	cis-acting element involved in the abscisic acid responsiveness
RhTPPJ	ABRE	GACACGTGGC	1581	9	+	Triticum aestivum	cis-acting element involved in the abscisic acid responsiveness
RhTPPJ	ABRE	CACGTG	1583	6	-	Arabidopsis thaliana	cis-acting element involved in the abscisic acid responsiveness
RhTPPJ	ABRE	ACGTG	1584	5	+	Arabidopsis thaliana	cis-acting element involved in the abscisic acid responsiveness
RhTPPJ	ABRE	CACGTG	1633	6	-	Arabidopsis thaliana	cis-acting element involved in the abscisic acid responsiveness
RhTPPJ	ABRE	ACGTG	1634	5	+	Arabidopsis thaliana	cis-acting element involved in the abscisic acid responsiveness
RhTPPJ	ABRE	ACGTG	1735	5	+	Arabidopsis thaliana	cis-acting element involved in the abscisic acid responsiveness
RhTPPJ	ABRE	CACGTG	1775	6	-	Arabidopsis thaliana	cis-acting element involved in the abscisic acid responsiveness
RhTPPJ	ABRE	ACGTG	1776	5	+	Arabidopsis thaliana	cis-acting element involved in the abscisic acid responsiveness
RhTPPJ	ABRE	AACCCGG	1935	7	-	Arabidopsis thaliana	cis-acting element involved in the abscisic acid responsiveness
RhTPPJ	WRE3	CCACCT	165	6	-	Pisum sativum
RhTPPJ	WRE3	CCACCT	1193	6	+	Pisum sativum
RhTPPJ		motif_sequence	24	4	+	organism	short_function
RhTPPJ		motif_sequence	84	4	-	organism	short_function
RhTPPJ		motif_sequence	111	4	+	organism	short_function
RhTPPJ		motif_sequence	169	4	-	organism	short_function
RhTPPJ		motif_sequence	645	4	+	organism	short_function
RhTPPJ		motif_sequence	669	4	-	organism	short_function
RhTPPJ		motif_sequence	746	4	+	organism	short_function
RhTPPJ		motif_sequence	789	4	-	organism	short_function
RhTPPJ		motif_sequence	1088	4	+	organism	short_function
RhTPPJ		motif_sequence	1246	4	-	organism	short_function
RhTPPJ		motif_sequence	1268	4	+	organism	short_function
RhTPPJ		motif_sequence	1399	4	+	organism	short_function
RhTPPJ		motif_sequence	1465	4	-	organism	short_function
RhTPPJ		motif_sequence	1784	4	-	organism	short_function
RhTPPJ	DRE core	GCCGAC	1627	6	-	Arabidopsis thaliana
RhTPPJ	TCT-motif	TCTTAC	1179	6	+	Arabidopsis thaliana	part of a light responsive element
RhTPPJ	CGTCA-motif	CGTCA	1207	5	-	Hordeum vulgare	cis-acting regulatory element involved in the MeJA-responsiveness
RhTPPJ	CGTCA-motif	CGTCA	1680	5	-	Hordeum vulgare	cis-acting regulatory element involved in the MeJA-responsiveness
RhTPPJ	GT1-motif	GGTTAA	424	6	+	Arabidopsis thaliana	light responsive element
RhTPPJ	TCCC-motif	TCTCCCT	1782	7	-	Spinacia oleracea	part of a light responsive element
RhTPPJ	ABRE4	CACGTA	1734	6	-	Zea mays
RhTPPJ	as-1	TGACG	1207	5	+	Arabidopsis thaliana
RhTPPJ	as-1	TGACG	1680	5	+	Arabidopsis thaliana
RhTPPJ	AT~TATA-box	TATATA	312	6	+	Arabidopsis thaliana
RhTPPJ	AT~TATA-box	TATATA	608	6	+	Arabidopsis thaliana
RhTPPJ	AT~TATA-box	TATATA	610	6	+	Arabidopsis thaliana
RhTPPJ	AT~TATA-box	TATATA	612	6	+	Arabidopsis thaliana
RhTPPJ	AT~TATA-box	TATATA	614	6	+	Arabidopsis thaliana
RhTPPJ	AT~TATA-box	TATATA	1722	6	-	Arabidopsis thaliana
RhTPPJ	box S	AGCCACC	1822	7	-	Arabidopsis thaliana
RhTPPJ	Unnamed__6	taTAAATATct	337	10	+	Zea mays
RhTPPJ	ABRE2	CCACGTGG	1632	8	-	Zea mays
RhTPPJ	ABRE2	CCACGTGG	1774	8	-	Zea mays
RhTPPJ	AP-1	TGAGTTAG	636	8	+	Arabidopsis thaliana
RhTPPJ	G-Box	CACGTG	244	6	+	Pisum sativum	cis-acting regulatory element involved in light responsiveness
RhTPPJ	G-Box	CACGTT	908	6	-	Pisum sativum	cis-acting regulatory element involved in light responsiveness
RhTPPJ	G-Box	CACGTG	1583	6	-	Pisum sativum	cis-acting regulatory element involved in light responsiveness
RhTPPJ	G-Box	CACGTG	1633	6	-	Pisum sativum	cis-acting regulatory element involved in light responsiveness
RhTPPJ	G-Box	CACGTG	1775	6	-	Pisum sativum	cis-acting regulatory element involved in light responsiveness
RhTPPJ	CAAT-box	CCAAT	41	5	+	Arabidopsis thaliana	common cis-acting element in promoter and enhancer regions
RhTPPJ	CAAT-box	CAAT	42	4	+	Nicotiana glutinosa
RhTPPJ	CAAT-box	CAAT	60	4	-	Nicotiana glutinosa
RhTPPJ	CAAT-box	CCAAT	121	5	-	Arabidopsis thaliana	common cis-acting element in promoter and enhancer regions
RhTPPJ	CAAT-box	CAAT	129	4	-	Nicotiana glutinosa
RhTPPJ	CAAT-box	CAAT	145	4	+	Nicotiana glutinosa
RhTPPJ	CAAT-box	CCAAT	147	5	-	Arabidopsis thaliana	common cis-acting element in promoter and enhancer regions
RhTPPJ	CAAT-box	CAAT	155	4	-	Nicotiana glutinosa
RhTPPJ	CAAT-box	CAAT	226	4	+	Nicotiana glutinosa
RhTPPJ	CAAT-box	CAAT	270	4	+	Nicotiana glutinosa
RhTPPJ	CAAT-box	CAAAT	308	5	+	Pisum sativum	common cis-acting element in promoter and enhancer regions
RhTPPJ	CAAT-box	CAAT	340	4	+	Nicotiana glutinosa
RhTPPJ	CAAT-box	CAAAT	372	5	+	Pisum sativum	common cis-acting element in promoter and enhancer regions
RhTPPJ	CAAT-box	CAAT	408	4	-	Nicotiana glutinosa
RhTPPJ	CAAT-box	CAAAT	587	5	-	Pisum sativum	common cis-acting element in promoter and enhancer regions
RhTPPJ	CAAT-box	CAAT	634	4	-	Nicotiana glutinosa
RhTPPJ	CAAT-box	CCAAT	717	5	-	Arabidopsis thaliana	common cis-acting element in promoter and enhancer regions
RhTPPJ	CAAT-box	CAAAT	762	5	-	Pisum sativum	common cis-acting element in promoter and enhancer regions
RhTPPJ	CAAT-box	CAAAT	793	5	-	Pisum sativum	common cis-acting element in promoter and enhancer regions
RhTPPJ	CAAT-box	CAAT	801	4	-	Nicotiana glutinosa
RhTPPJ	CAAT-box	CAAAT	834	5	-	Pisum sativum	common cis-acting element in promoter and enhancer regions
RhTPPJ	CAAT-box	CAAT	871	4	+	Nicotiana glutinosa
RhTPPJ	CAAT-box	CCAAT	923	5	-	Arabidopsis thaliana	common cis-acting element in promoter and enhancer regions
RhTPPJ	CAAT-box	CAAT	960	4	+	Nicotiana glutinosa
RhTPPJ	CAAT-box	CAAAT	982	5	-	Pisum sativum	common cis-acting element in promoter and enhancer regions
RhTPPJ	CAAT-box	CCAAT	1051	5	+	Arabidopsis thaliana	common cis-acting element in promoter and enhancer regions
RhTPPJ	CAAT-box	CAAT	1052	4	+	Nicotiana glutinosa
RhTPPJ	CAAT-box	CAAT	1110	4	-	Nicotiana glutinosa
RhTPPJ	CAAT-box	CCAAT	1124	5	+	Arabidopsis thaliana	common cis-acting element in promoter and enhancer regions
RhTPPJ	CAAT-box	CAAT	1125	4	+	Nicotiana glutinosa
RhTPPJ	CAAT-box	CAAT	1213	4	-	Nicotiana glutinosa
RhTPPJ	CAAT-box	CAAT	1219	4	-	Nicotiana glutinosa
RhTPPJ	CAAT-box	CAAT	1236	4	-	Nicotiana glutinosa
RhTPPJ	CAAT-box	CAAT	1263	4	-	Nicotiana glutinosa
RhTPPJ	CAAT-box	CAAT	1324	4	+	Nicotiana glutinosa
RhTPPJ	CAAT-box	CCAAT	1433	5	-	Arabidopsis thaliana	common cis-acting element in promoter and enhancer regions
RhTPPJ	CAAT-box	CCAAT	1500	5	+	Arabidopsis thaliana	common cis-acting element in promoter and enhancer regions
RhTPPJ	CAAT-box	CAAT	1501	4	+	Nicotiana glutinosa
RhTPPJ	CAAT-box	CAAAT	1537	5	+	Pisum sativum	common cis-acting element in promoter and enhancer regions
RhTPPJ	CAAT-box	CAAT	1542	4	+	Nicotiana glutinosa
RhTPPJ	CAAT-box	CCAAT	1832	5	-	Arabidopsis thaliana	common cis-acting element in promoter and enhancer regions
RhTPPJ	CAAT-box	CAAAT	1923	5	-	Pisum sativum	common cis-acting element in promoter and enhancer regions
RhTPPJ	GATA-motif	AAGGATAAGG	467	9	-	Solanum tuberosum	part of a light responsive element
RhTPPJ	GATA-motif	GATAGGA	651	7	-	Arabidopsis thaliana	part of a light responsive element
RhTPPJ	GATA-motif	GATAGGA	816	7	-	Arabidopsis thaliana	part of a light responsive element
RhTPPJ	ARE	AAACCA	401	6	-	Zea mays	cis-acting regulatory element essential for the anaerobic induction
RhTPPJ	ARE	AAACCA	1020	6	-	Zea mays	cis-acting regulatory element essential for the anaerobic induction
RhTPPJ	ARE	AAACCA	1339	6	-	Zea mays	cis-acting regulatory element essential for the anaerobic induction
RhTPPJ	ARE	AAACCA	1488	6	-	Zea mays	cis-acting regulatory element essential for the anaerobic induction
RhTPPJ	ARE	AAACCA	1506	6	+	Zea mays	cis-acting regulatory element essential for the anaerobic induction
RhTPPJ	ARE	AAACCA	1523	6	+	Zea mays	cis-acting regulatory element essential for the anaerobic induction
RhTPPJ	STRE	AGGGG	1419	5	+	Arabidopsis thaliana
RhTPPJ	STRE	AGGGG	1728	5	-	Arabidopsis thaliana
RhTPPJ	STRE	AGGGG	1740	5	-	Arabidopsis thaliana
RhTPPJ	STRE	AGGGG	1843	5	+	Arabidopsis thaliana
RhTPPJ	STRE	AGGGG	1894	5	+	Arabidopsis thaliana
RhTPPJ	TATA-box	TATA	175	4	+	Arabidopsis thaliana	core promoter element around -30 of transcription start
RhTPPJ	TATA-box	TACATAAA	186	8	-	Oryza sativa	core promoter element around -30 of transcription start
RhTPPJ	TATA-box	TATACA	190	6	-	Helianthus annuus	core promoter element around -30 of transcription start
RhTPPJ	TATA-box	TATA	192	4	+	Arabidopsis thaliana	core promoter element around -30 of transcription start
RhTPPJ	TATA-box	TATAAA	218	6	-	Helianthus annuus	core promoter element around -30 of transcription start
RhTPPJ	TATA-box	TATAA	219	5	-	Arabidopsis thaliana	core promoter element around -30 of transcription start
RhTPPJ	TATA-box	TATA	220	4	+	Arabidopsis thaliana	core promoter element around -30 of transcription start
RhTPPJ	TATA-box	ATATAT	311	6	+	Brassica napus	core promoter element around -30 of transcription start
RhTPPJ	TATA-box	TATATA	312	6	+	Arabidopsis thaliana	core promoter element around -30 of transcription start
RhTPPJ	TATA-box	TATA	314	4	+	Arabidopsis thaliana	core promoter element around -30 of transcription start
RhTPPJ	TATA-box	ATATAT	487	6	+	Brassica napus	core promoter element around -30 of transcription start
RhTPPJ	TATA-box	TATA	488	4	+	Arabidopsis thaliana	core promoter element around -30 of transcription start
RhTPPJ	TATA-box	taTATAAAtc	602	9	-	Arabidopsis thaliana	core promoter element around -30 of transcription start
RhTPPJ	TATA-box	TATATA	608	6	+	Arabidopsis thaliana	core promoter element around -30 of transcription start
RhTPPJ	TATA-box	ATATAT	609	6	+	Brassica napus	core promoter element around -30 of transcription start
RhTPPJ	TATA-box	TATATTTATATTT	610	12	+	Avena sativa	core promoter element around -30 of transcription start
RhTPPJ	TATA-box	ATATAT	611	6	+	Brassica napus	core promoter element around -30 of transcription start
RhTPPJ	TATA-box	TATATA	612	6	+	Arabidopsis thaliana	core promoter element around -30 of transcription start
RhTPPJ	TATA-box	ATATAT	613	6	+	Brassica napus	core promoter element around -30 of transcription start
RhTPPJ	TATA-box	TATATA	614	6	+	Arabidopsis thaliana	core promoter element around -30 of transcription start
RhTPPJ	TATA-box	ATATAT	615	6	+	Brassica napus	core promoter element around -30 of transcription start
RhTPPJ	TATA-box	TATA	616	4	+	Arabidopsis thaliana	core promoter element around -30 of transcription start
RhTPPJ	TATA-box	ATATAT	685	6	+	Brassica napus	core promoter element around -30 of transcription start
RhTPPJ	TATA-box	TATA	686	4	+	Arabidopsis thaliana	core promoter element around -30 of transcription start
RhTPPJ	TATA-box	ATATAA	892	6	+	Brassica oleracea	core promoter element around -30 of transcription start
RhTPPJ	TATA-box	TATA	893	4	+	Arabidopsis thaliana	core promoter element around -30 of transcription start
RhTPPJ	TATA-box	TATA	1308	4	-	Arabidopsis thaliana	core promoter element around -30 of transcription start
RhTPPJ	TATA-box	TATACA	1720	6	-	Helianthus annuus	core promoter element around -30 of transcription start
RhTPPJ	TATA-box	TATATA	1722	6	-	Arabidopsis thaliana	core promoter element around -30 of transcription start
RhTPPJ	TATA-box	TATA	1724	4	-	Arabidopsis thaliana	core promoter element around -30 of transcription start
RhTPPJ	TATA-box	TATA	1732	4	-	Arabidopsis thaliana	core promoter element around -30 of transcription start
RhTPPJ	TATA-box	ATATAA	1838	6	+	Brassica oleracea	core promoter element around -30 of transcription start
RhTPPJ	TATA-box	TATA	1839	4	-	Arabidopsis thaliana	core promoter element around -30 of transcription start
RhTPPJ	TATA-box	TATA	1950	4	-	Arabidopsis thaliana	core promoter element around -30 of transcription start
RhTPPJ	TGACG-motif	TGACG	1207	5	+	Hordeum vulgare	cis-acting regulatory element involved in the MeJA-responsiveness
RhTPPJ	TGACG-motif	TGACG	1680	5	+	Hordeum vulgare	cis-acting regulatory element involved in the MeJA-responsiveness
RhTPPJ	O2-site	GTTGACGTGA	905	9	+	Zea mays	cis-acting regulatory element involved in zein metabolism regulation
RhTPPJ	O2-site	GATGACATGG	1013	9	+	Zea mays	cis-acting regulatory element involved in zein metabolism regulation
RhTPPJ	ABRE3a	TACGTG	1734	6	+	Zea mays
RhTPPJ	GTGGC-motif	CAGCGTGTGGC	1391	10	-	Hordeum vulgare	part of a light responsive element
RhTPPJ	MYC	CAATTG	145	6	+	Arabidopsis thaliana
RhTPPJ	MYC	CATTTG	372	6	-	Arabidopsis thaliana
RhTPPJ	MYC	CATTTG	792	6	+	Arabidopsis thaliana
RhTPPJ	MYC	CATTTG	833	6	+	Arabidopsis thaliana
RhTPPJ	MYC	CATTTG	981	6	+	Arabidopsis thaliana
RhTPPJ	MYC	CATGTG	1016	6	-	Arabidopsis thaliana

## Sheet: Table S8
Table S8. The expression matrix of RhTPS and RhTPP genes at different photoperiod by qRT-PCR analysis
Gene Name	Sample name	8hL/16hD	10hL/14hD	CK
RhTPS1a	Sample-1	5.24157	3.68075	0.366021
		5.25243	3.69185	0.37513
		5.23154	3.67296	0.354243
	Sample-2	5.16941	3.81055	0.332171
		5.17052	3.82164	0.321588
		5.15052	3.8049	0.315488
	Sample-3	5.35171	3.78423	0.336808
		5.36288	3.79581	0.348755
		5.34687	3.77825	0.325875
RhTPS1b	Sample-1	1.55473	0.202594	0.195693
		1.56581	0.213606	0.206705
		1.54846	0.191605	0.185782
	Sample-2	1.65481	0.182588	0.24429
		1.66592	0.193649	0.25539
		1.64875	0.173699	0.235874
	Sample-3	1.53333	0.186425	0.183858
		1.54564	0.194587	0.193549
		1.52024	0.175684	0.173215
RhTPS5	Sample-1	0.0414256	1.64338	0.394109
		0.0425318	1.75342	0.409898
		0.0403254	1.5988	0.385699
	Sample-2	0.0368208	2.05148	0.553504
		0.0378995	2.06255	0.542619
		0.0358712	2.04321	0.568741
	Sample-3	0.0353209	2.15348	0.48858
		0.0368741	2.16488	0.498521
		0.0348518	2.14569	0.475632
RhTPS6	Sample-1	0.265478	12.6992	0.725309
		0.276219	12.7016	0.715699
		0.256315	12.6895	0.733654
	Sample-2	0.220166	13.9933	0.715323
		0.231578	14.0123	0.726459
		0.214237	13.9851	0.701538
	Sample-3	0.211198	16.641	0.672062
		0.222095	16.6523	0.683157
		0.205148	16.6358	0.665874
RhTPS7a	Sample-1	0.0638133	4.11246	0.31864
		0.0649216	4.12569	0.329542
		0.0628746	4.10024	0.300217
	Sample-2	0.0642571	4.02782	0.314253
		0.0653148	4.03587	0.325479
		0.0633125	4.01288	0.306522
	Sample-3	0.0807721	5.46416	0.41466
		0.0810993	5.47822	0.425687
		0.0791231	5.4511	0.4086
RhTPS7b	Sample-1	0.0534129	2.41719	0.243726
		0.05454	2.42999	0.254999
		0.0521032	2.40054	0.230325
	Sample-2	0.0644058	1.94981	0.227405
		0.0655169	1.951	0.2399
		0.0632013	1.93013	0.21356
	Sample-3	0.0662164	2.55502	0.240371
		0.0673276	2.56613	0.251482
		0.0651053	2.54332	0.233121
RhTPS9	Sample-1	0.0873731	4.3873	0.192554
		0.0884894	4.3983	0.203665
		0.086262	4.3761	0.181463
	Sample-2	0.0910835	4.57361	0.192554
		0.0921946	4.58471	0.203665
		0.0900744	4.5636	0.181443
	Sample-3	0.0867696	5.03968	0.189903
		0.0878967	5.0408	0.191114
		0.0857846	5.02471	0.173021
RhTPS10	Sample-1	3.18951	2.53737	1.59475
		3.19062	2.54872	1.60999
		3.17952	2.52002	1.58002
	Sample-2	3.63847	2.62685	1.61702
		3.649	2.63999	1.62999
		3.622	2.611	1.60037
	Sample-3	3.46615	2.55502	1.79419
		3.47965	2.56619	1.80699
		3.45032	2.54424	1.78569
RhTPS11	Sample-1	1.40769	1.46747	0.371989
		1.41899	1.4786	0.382948
		1.39365	1.4532	0.362315
	Sample-2	1.49831	1.26868	0.287839
		1.50942	1.27999	0.298795
		1.4823	1.25335	0.277547
	Sample-3	1.47768	1.45734	0.300062
		1.48987	1.46895	0.31579
		1.46032	1.44002	0.290365
RhTPPA	Sample-1	2.1386	22.7322	64
		2.14968	22.7434	63.9875
		2.12322	22.7204	64.1863
	Sample-2	2.16845	28.7735	65.3448
		2.17986	28.7846	65.3559
		2.1527	28.766	65.3358
	Sample-3	2.22942	25.5751	66.7178
		2.23846	25.585	66.7299
		2.21259	25.5603	66.7026
RhTPPC	Sample-1	0.00390625	30.0647	70.1968
		0.00409988	30.0759	70.2099
		0.00380321	30.055	70.1865
	Sample-2	0.00398833	26.5382	67.3373
		0.00409874	26.5491	67.3299
		0.00387745	26.5232	67.3459
	Sample-3	0.0043644	30.91	68.7522
		0.00426587	30.8965	68.7699
		0.00440299	30.9159	68.7459
RhTPPD1	Sample-1	0.0115711	35.6707	59.7141
		0.0129879	35.6898	59.7252
		0.0103266	35.6658	59.7004
	Sample-2	0.0108713	35.1796	60.9688
		0.0119876	35.161	60.98
		0.00923572	35.1896	60.95
	Sample-3	0.0118964	36.6735	59.3016
		0.0125987	36.6875	59.2987
		0.0103698	36.6651	59.317
RhTPPD2	Sample-1	0.569066	47.7248	280.139
		0.579866	47.7388	280.15
		0.550321	47.7109	280.12
	Sample-2	0.597358	41.5468	304.437
		0.600987	41.56	304.446
		0.580321	41.5314	304.426
	Sample-3	0.715323	40.9748	263.197
		0.726988	41.0037	263.21
		0.700865	40.9821	263.18
RhTPPF	Sample-1	0.107569	12.4955	12.0977
		0.119875	12.51	12.1099
		0.0932133	12.4863	12.0832
	Sample-2	0.135216	9.80375	13.0562
		0.149659	9.81988	13.0687
		0.120032	9.79322	13.0499
	Sample-3	0.151075	12.6699	14.689
		0.169877	12.68	14.6999
		0.146309	12.6532	14.6789
RhTPPH	Sample-1	0.802923	7.53357	40.6918
		0.813034	7.5447	40.703
		0.793322	7.52699	40.686
	Sample-2	0.802923	7.27695	47.0677
		0.813034	7.28706	47.079
		0.796584	7.26987	47.0563
	Sample-3	0.814131	7.48153	38.4968
		0.826987	7.49269	38.51
		0.800322	7.47985	38.4863
RhTPPJ	Sample-1	1.42405	5.54044	52.1044
		1.43516	5.55696	52.1156
		1.41157	5.53699	52.0966
	Sample-2	1.48452	4.75683	54.6949
		1.49564	4.76799	54.701
		1.47004	4.74588	54.6899
	Sample-3	1.45397	4.25748	51.7445
		1.46988	4.26897	51.7559
		1.44564	4.24899	51.733

## Sheet: Table S9
Table S9. The expression matrix of RhTPS and RhTPP genes at different light intensity by qRT-PCR analysis
Gene Name	Sample name	60%LI	80%LI	CK
RhTPS1a	Sample-1	0.199805	0.0947323	0.366021
		0.200963	0.0958987	0.37513
		0.188965	0.0933687	0.354243
	Sample-2	0.199876	0.0719757	0.332171
		0.178562	0.0693125	0.321588
		0.180075	0.0703162	0.315488
	Sample-3	0.181327	0.0712977	0.336808
		0.199788	0.0729856	0.348755
		0.173316	0.0701302	0.325875
RhTPS1b	Sample-1	0.0259762	1.17013	0.195693
		0.0248673	1.18126	0.206705
		0.0260971	1.16902	0.185782
	Sample-2	0.0241999	1.14924	0.24429
		0.0223658	1.12395	0.25539
		0.0230887	1.13027	0.235874
	Sample-3	0.0308911	1.19472	0.183858
		0.0297986	1.1836	0.193549
		0.0319988	1.17862	0.173215
RhTPS5	Sample-1	0.170361	0.173139	0.394109
		0.169856	0.18358	0.409898
		0.186985	0.161598	0.385699
	Sample-2	0.149518	0.159578	0.553504
		0.129517	0.134486	0.542619
		0.139339	0.145592	0.568741
	Sample-3	0.148308	0.134904	0.48858
		0.159518	0.149754	0.498521
		0.130259	0.129637	0.475632
RhTPS6	Sample-1	0.175962	0.131822	0.725309
		0.166952	0.149518	0.715699
		0.187539	0.121594	0.733654
	Sample-2	0.188521	0.139637	0.715323
		0.160258	0.111598	0.726459
		0.179659	0.143256	0.701538
	Sample-3	0.142925	0.113965	0.672062
		0.130159	0.12963	0.683157
		0.159014	0.101358	0.665874
RhTPS7a	Sample-1	0.139339	0.0595399	0.31864
		0.120612	0.0589518	0.329542
		0.149631	0.0600199	0.300217
	Sample-2	0.169565	0.0619986	0.314253
		0.140032	0.0599687	0.325479
		0.152477	0.0595399	0.306522
	Sample-3	0.117984	0.0847878	0.41466
		0.12941	0.0830074	0.425687
		0.110039	0.0859963	0.4086
RhTPS7b	Sample-1	0.113578	0.146521	0.243726
		0.139512	0.169518	0.254999
		0.127627	0.153184	0.230325
	Sample-2	0.146604	0.132433	0.227405
		0.157704	0.149519	0.2399
		0.135512	0.12037	0.21356
	Sample-3	0.140632	0.129707	0.240371
		0.159753	0.11963	0.251482
		0.13037	0.13963	0.233121
RhTPS9	Sample-1	0.168404	0.56383	0.192554
		0.179463	0.552722	0.203665
		0.150147	0.579461	0.181463
	Sample-2	0.197533	0.569514	0.192554
		0.178643	0.588521	0.203665
		0.186856	0.575678	0.181443
	Sample-3	0.186856	0.556068	0.189903
		0.197995	0.567584	0.191114
		0.177532	0.54457	0.173021
RhTPS10	Sample-1	3.67753	1.54475	1.59475
		3.66951	1.56985	1.60999
		3.68075	1.55114	1.58002
	Sample-2	3.55537	2.04675	1.61702
		3.56001	2.03903	1.62999
		3.54003	2.05032	1.60037
	Sample-3	3.09513	1.44727	1.79419
		3.10012	1.43302	1.80699
		3.08852	1.45998	1.78569
RhTPS11	Sample-1	0.09951	0.66951	0.371989
		0.113058	0.644038	0.382948
		0.102949	0.656712	0.362315
	Sample-2	0.107321	0.556068	0.287839
		0.118432	0.566846	0.298795
		0.099311	0.544358	0.277547
	Sample-3	0.0934281	0.56383	0.300062
		0.104513	0.574953	0.31579
		0.0889518	0.559555	0.290365
RhTPPA	Sample-1	0.229159	0.411026	64
		0.200036	0.433573	63.9875
		0.218646	0.422396	64.1863
	Sample-2	0.227931	0.44648	65.3448
		0.239511	0.455951	65.3559
		0.211857	0.433754	65.3358
	Sample-3	0.20829	0.440333	66.7178
		0.2116	0.459512	66.7299
		0.190036	0.433698	66.7026
RhTPPC	Sample-1	0.220016	0.388115	70.1968
		0.244538	0.400216	70.2099
		0.236514	0.392292	70.1865
	Sample-2	0.25349	0.403321	67.3373
		0.266951	0.393776	67.3299
		0.244753	0.4116	67.3459
	Sample-3	0.248273	0.400535	68.7522
		0.259952	0.399512	68.7699
		0.233215	0.411237	68.7459
RhTPPD1	Sample-1	0.2332	0.246002	59.7141
		0.251156	0.257963	59.7252
		0.24429	0.235969	59.7004
	Sample-2	0.234339	0.206851	60.9688
		0.24545	0.211597	60.98
		0.221598	0.195874	60.95
	Sample-3	0.234339	0.267325	59.3016
		0.24552	0.275144	59.2987
		0.220318	0.255854	59.317
RhTPPD2	Sample-1	0.0874196	0.128095	280.139
		0.100156	0.10037	280.15
		0.0964996	0.117984	280.12
	Sample-2	0.104869	0.101297	304.437
		0.115918	0.112395	304.446
		0.0991026	0.0995102	304.426
	Sample-3	0.0971708	0.0869703	263.197
		0.0988774	0.0870958	263.21
		0.0966952	0.085512	263.18
RhTPPF	Sample-1	0.30016	0.25516	12.0977
		0.284991	0.233754	12.1099
		0.293887	0.240371	12.0832
	Sample-2	0.289841	0.222725	13.0562
		0.290054	0.23316	13.0687
		0.270154	0.211537	13.0499
	Sample-3	0.264866	0.285851	14.689
		0.275995	0.297753	14.6999
		0.255871	0.276651	14.6789
RhTPPH	Sample-1	1.2116	0.559952	40.6918
		1.19957	0.533575	40.703
		1.20025	0.544624	40.686
	Sample-2	0.974905	0.515246	47.0677
		0.965015	0.526348	47.079
		0.988753	0.50016	47.0563
	Sample-3	1.03049	0.51883	38.4968
		1.02002	0.529931	38.51
		1.04416	0.500952	38.4863
RhTPPJ	Sample-1	0.419518	0.097753	52.1044
		0.43316	0.0955471	52.1156
		0.426317	0.0960547	52.0966
	Sample-2	0.389582	0.0994421	54.6949
		0.399511	0.0988775	54.701
		0.978521	0.0100259	54.6899
	Sample-3	0.346277	0.10083	51.7445
		0.355978	0.111475	51.7559
		0.366987	0.0998741	51.733
